# Supplementary material for: scAIDE: clustering of large-scale single-cell RNA-seq data reveals putative and rare cell types
Source: NAR Genom Bioinform. 2020 Oct 9;2(4):lqaa082. doi: 10.1093/nargab/lqaa082 (PMC7671411; doi:10.1093/nargab/lqaa082)
Supplement: lqaa082_Supplemental_Files [file lqaa082_supplemental_files.zip]

Archive with 4 entries (4 files):
- Supplementary Materials.docx
- Supplementary Notes II-VII.pdf
- Supplementary Table S7. MGH107 markers.xlsx
- Supplementary_Table_S8._1m_Neural_cell_type_assignment_.xlsx
