# Supplementary material for: scAIDE: clustering of large-scale single-cell RNA-seq data reveals putative and rare cell types
Source: NAR Genom Bioinform. 2020 Oct 9;2(4):lqaa082. doi: 10.1093/nargab/lqaa082 (PMC7671411; doi:10.1093/nargab/lqaa082)
Supplement: lqaa082_Supplemental_Files [file lqaa082_supplemental_files.zip › Supplementary Table S7. MGH107 markers.xlsx]

## Sheet: MGH107 Cluster Assignments
Clusters	Annotated labels	Assignment p-value	# of cells	# of markers (p-value < 1e-10, logfc > 1.5)
Cluster 1	Malignant: OPC-like	8.1e-15	98	177
Cluster 2	Microglia/Macrophage	8.5e-40	55	609
Cluster 3	Oligodendrocytes	2.9 E-22	5	332
Cluster 4	Malignant: Astrocyte/stem-cell like	8.2e-13	94	290
			Total: 252 cells	Total: 1404 unique marker genes
Details of p-value, adjusted p-value (by FDR), and logfold change values are included in the following tabs for each marker genes in the respective clusters. Genes are ordered by their respective adjusted p-value.

## Sheet: Cluster 1 Markers
Cluster assignment	Gene name	p-value	adjusted-pvalue	logfold change
Cluster 1	DLL3	2.51759e-47	4.84333e-43	39.8204
Cluster 1	OLIG1	4.1398e-42	3.98208e-38	6.74095
Cluster 1	OLIG2	3.92013e-39	2.51385e-35	8.64111
Cluster 1	SHD	2.48718e-36	9.0747e-33	10.9465
Cluster 1	SOX4	2.83024e-36	9.0747e-33	2.53266
Cluster 1	NEU4	3.96878e-33	7.63513e-30	40.9625
Cluster 1	CD24	5.20531e-33	9.10362e-30	6.5252
Cluster 1	SOX8	8.18264e-32	1.31181e-28	4.80602
Cluster 1	POLR2F	7.83534e-31	1.15951e-27	2.89717
Cluster 1	SLIT1	3.62935e-30	4.98725e-27	23.9068
Cluster 1	ETV1	5.78576e-30	7.42043e-27	3.85257
Cluster 1	DSCAM	8.16492e-29	9.8173e-26	5.90993
Cluster 1	THY1	1.9518e-27	1.87743e-24	6.1459
Cluster 1	GLCCI1	1.09068e-26	9.9917e-24	4.04081
Cluster 1	AMOTL2	1.72928e-26	1.51217e-23	8.94179
Cluster 1	CSNK1E	3.47946e-26	2.91034e-23	2.45943
Cluster 1	FERMT1	1.0709e-25	8.58412e-23	4.28088
Cluster 1	LMF1	2.97328e-25	2.288e-22	2.82412
Cluster 1	ASCL1	5.16537e-25	3.4266e-22	5.14687
Cluster 1	MYT1	1.39071e-24	8.63046e-22	9.14141
Cluster 1	COL20A1	3.71566e-24	2.23381e-21	18.749
Cluster 1	TCF12	5.19593e-24	3.02907e-21	1.8568
Cluster 1	DLL1	1.06612e-23	6.03238e-21	6.77604
Cluster 1	MLLT11	2.18345e-23	1.20015e-20	3.48905
Cluster 1	ANGPTL2	5.20881e-23	2.78353e-20	7.57286
Cluster 1	PTPRS	5.82457e-23	3.02846e-20	2.09495
Cluster 1	SOX6	1.02882e-22	5.20854e-20	2.88899
Cluster 1	FAM110B	1.72479e-22	8.2954e-20	2.26219
Cluster 1	GPR17	2.34079e-22	1.09834e-19	28.5579
Cluster 1	LIMA1	3.19317e-22	1.42861e-19	3.83191
Cluster 1	HIP1	8.85969e-22	3.70528e-19	4.45399
Cluster 1	IGFBPL1	3.95524e-21	1.39857e-18	14.6381
Cluster 1	MAP2	3.9984e-21	1.39857e-18	1.98539
Cluster 1	PHLDA1	4.84062e-21	1.66293e-18	3.20813
Cluster 1	TUBB3	5.38481e-21	1.78608e-18	3.61451
Cluster 1	SERINC5	6.2178e-21	2.02742e-18	2.19715
Cluster 1	GRIA4	1.84798e-20	5.73409e-18	3.03264
Cluster 1	ACAP3	1.93713e-20	5.91532e-18	5.26113
Cluster 1	MEGF11	5.12292e-20	1.53992e-17	8.68102
Cluster 1	ASIC1	5.67485e-20	1.67958e-17	3.92311
Cluster 1	ANKRD62P1-PARP4P3	5.78634e-20	1.68663e-17	10.3331
Cluster 1	VIPR2	7.24557e-20	2.04986e-17	9.33742
Cluster 1	NRCAM	1.43955e-19	3.95631e-17	2.25039
Cluster 1	DLGAP1	2.54197e-19	6.88766e-17	2.65908
Cluster 1	SEZ6	7.17295e-19	1.86477e-16	5.42348
Cluster 1	SLC1A1	1.84282e-18	4.48762e-16	11.8071
Cluster 1	BEST3	2.12488e-18	5.10979e-16	8.17418
Cluster 1	DCX	2.56963e-18	6.0286e-16	4.28977
Cluster 1	LHFPL3	3.32065e-18	7.6967e-16	2.70581
Cluster 1	VCAN	3.73667e-18	8.55787e-16	1.87266
Cluster 1	TNK2	4.39873e-18	9.95562e-16	2.63237
Cluster 1	ATCAY	8.55975e-18	1.82969e-15	2.45067
Cluster 1	NTRK3	1.25769e-17	2.57398e-15	4.61751
Cluster 1	CHD7	1.30294e-17	2.61104e-15	1.6475
Cluster 1	UNC80	1.30169e-17	2.61104e-15	5.5088
Cluster 1	FXYD6	2.5307e-17	4.96791e-15	1.76543
Cluster 1	IGSF9B	3.3716e-17	6.42206e-15	5.1452
Cluster 1	NME1	4.84483e-17	8.96201e-15	2.48606
Cluster 1	PTCH1	7.5537e-17	1.38398e-14	4.26153
Cluster 1	C2orf27A	9.24284e-17	1.66208e-14	4.54017
Cluster 1	ZNF488	1.49454e-16	2.63779e-14	9.24852
Cluster 1	SMOC1	2.05008e-16	3.4596e-14	2.20132
Cluster 1	CLSTN2	2.26117e-16	3.75308e-14	16.3348
Cluster 1	LINC00689	2.80619e-16	4.57504e-14	31.5973
Cluster 1	FYN	2.95059e-16	4.73028e-14	2.61893
Cluster 1	DBN1	6.61364e-16	1.02608e-13	3.35887
Cluster 1	TAGLN3	7.65751e-16	1.17852e-13	5.55196
Cluster 1	LPPR1	7.90378e-16	1.20677e-13	3.12503
Cluster 1	PCBP4	8.14923e-16	1.22729e-13	2.91027
Cluster 1	GRIA2	1.07605e-15	1.60473e-13	1.9082
Cluster 1	SOX11	1.20203e-15	1.77882e-13	2.43364
Cluster 1	HES6	1.3522e-15	1.97073e-13	3.05607
Cluster 1	SH3D19	1.38149e-15	1.99828e-13	3.08821
Cluster 1	GRIA3	1.54364e-15	2.21615e-13	2.57299
Cluster 1	PCDH15	1.56731e-15	2.23348e-13	1.91378
Cluster 1	LOC283174	1.58827e-15	2.2467e-13	4.55522
Cluster 1	CELSR3	1.71334e-15	2.40593e-13	20.1328
Cluster 1	MGC21881	1.90824e-15	2.66019e-13	4.87495
Cluster 1	FGF12	2.78397e-15	3.77169e-13	2.88705
Cluster 1	TPTEP1	2.83582e-15	3.81507e-13	5.33248
Cluster 1	PDGFRA	2.907e-15	3.88367e-13	2.48815
Cluster 1	DSCAML1	3.23939e-15	4.26845e-13	3.11437
Cluster 1	GSE1	4.45722e-15	5.8332e-13	3.84654
Cluster 1	CREB5	4.833e-15	6.28225e-13	3.44463
Cluster 1	RPL37	5.52698e-15	7.08854e-13	1.63336
Cluster 1	CRMP1	5.76718e-15	7.34762e-13	3.66965
Cluster 1	KLRC2	8.78631e-15	1.08741e-12	2.33562
Cluster 1	RAPGEF4	1.3673e-14	1.6338e-12	3.6047
Cluster 1	HRASLS	1.78887e-14	2.09843e-12	7.55142
Cluster 1	AFAP1L2	1.83562e-14	2.12733e-12	4.51169
Cluster 1	RGMB	2.47455e-14	2.81688e-12	4.50243
Cluster 1	RBPJ	2.95926e-14	3.32925e-12	2.05607
Cluster 1	NCOR2	3.42357e-14	3.76358e-12	2.16341
Cluster 1	ASIC4	4.80456e-14	5.16369e-12	2.96523
Cluster 1	GPR123	6.01273e-14	6.32092e-12	5.07568
Cluster 1	TUBB2B	6.5055e-14	6.80179e-12	2.30826
Cluster 1	MIF	7.65029e-14	7.9127e-12	1.69128
Cluster 1	DLGAP1-AS5	9.44172e-14	9.61058e-12	6.76285
Cluster 1	TSC22D1	9.62902e-14	9.74964e-12	1.77432
Cluster 1	CRB1	1.1246e-13	1.12682e-11	3.19442
Cluster 1	RTKN	1.24089e-13	1.2369e-11	2.82112
Cluster 1	MNAT1	1.29122e-13	1.27387e-11	3.44048
Cluster 1	SPTBN2	1.41938e-13	1.38609e-11	4.43738
Cluster 1	SETD5	1.50264e-13	1.45999e-11	1.99756
Cluster 1	NOVA1	1.53482e-13	1.48377e-11	1.89544
Cluster 1	RAB3IP	2.06789e-13	1.96941e-11	3.13788
Cluster 1	DSEL	2.15334e-13	2.03069e-11	2.04917
Cluster 1	APBB2	2.26424e-13	2.12485e-11	3.1077
Cluster 1	UGDH	2.73287e-13	2.55218e-11	4.11493
Cluster 1	RPL36A	2.83037e-13	2.63047e-11	1.52138
Cluster 1	RPL38	3.12606e-13	2.87747e-11	1.59297
Cluster 1	HECW1	3.94757e-13	3.58223e-11	8.72379
Cluster 1	LINGO1	4.28407e-13	3.85126e-11	6.23064
Cluster 1	ZNF462	4.85947e-13	4.32808e-11	2.20179
Cluster 1	GAP43	4.92666e-13	4.3677e-11	5.66672
Cluster 1	SSR4	5.23741e-13	4.60079e-11	2.0055
Cluster 1	CASP9	6.24527e-13	5.412e-11	4.93126
Cluster 1	ZNF804A	6.3243e-13	5.45591e-11	9.21363
Cluster 1	RPS21	7.03559e-13	6.01558e-11	1.58483
Cluster 1	REC8	7.35234e-13	6.2586e-11	3.23286
Cluster 1	SNX22	8.40787e-13	7.09433e-11	5.11602
Cluster 1	PLK1S1	9.3214e-13	7.79674e-11	2.69019
Cluster 1	RAB33A	1.19296e-12	9.80774e-11	7.19867
Cluster 1	NKD1	1.20361e-12	9.85319e-11	5.98501
Cluster 1	UQCRB	1.56031e-12	1.26123e-10	1.70739
Cluster 1	ZCCHC24	1.63547e-12	1.31096e-10	2.51063
Cluster 1	ELFN2	1.85916e-12	1.47796e-10	6.19163
Cluster 1	ERC2	1.92006e-12	1.52009e-10	4.24184
Cluster 1	HN1	1.97225e-12	1.555e-10	2.44152
Cluster 1	KLRC3	2.33253e-12	1.83156e-10	2.34996
Cluster 1	CELF5	2.40451e-12	1.87279e-10	5.02148
Cluster 1	MMP16	3.40086e-12	2.59626e-10	2.25855
Cluster 1	BCAR1	3.7368e-12	2.84144e-10	5.66846
Cluster 1	PHACTR3	4.03483e-12	3.05599e-10	2.80969
Cluster 1	PVRL1	4.78523e-12	3.59602e-10	3.51754
Cluster 1	PALLD	5.1802e-12	3.87769e-10	3.17068
Cluster 1	FAM5B	5.61742e-12	4.1725e-10	3.66256
Cluster 1	TIMM50	6.68965e-12	4.91204e-10	3.26693
Cluster 1	CCSER2	7.17108e-12	5.22637e-10	2.40948
Cluster 1	SCN3A	7.54281e-12	5.45521e-10	2.53722
Cluster 1	ELMO1	8.90054e-12	6.36537e-10	1.56249
Cluster 1	TOMM20	9.69489e-12	6.8823e-10	1.91689
Cluster 1	RGR	9.81255e-12	6.94022e-10	24.0498
Cluster 1	FAM216A	1.05047e-11	7.34871e-10	5.7441
Cluster 1	FSD1	1.04835e-11	7.34871e-10	4.70471
Cluster 1	LDLRAD3	1.13416e-11	7.87688e-10	2.90579
Cluster 1	GATS	1.15522e-11	7.99428e-10	2.17773
Cluster 1	FAM222A	1.19096e-11	8.18274e-10	4.48428
Cluster 1	TRAF4	1.19653e-11	8.19174e-10	3.99372
Cluster 1	ZDHHC22	1.2172e-11	8.30374e-10	2.32118
Cluster 1	SLC44A1	1.25381e-11	8.52326e-10	2.08098
Cluster 1	BZW2	1.31119e-11	8.88194e-10	4.10938
Cluster 1	HIP1R	1.49127e-11	1.00311e-09	2.86882
Cluster 1	TMEFF2	1.53858e-11	1.03133e-09	2.69229
Cluster 1	NTN4	1.66145e-11	1.10983e-09	35.8288
Cluster 1	ANGEL1	1.81941e-11	1.19869e-09	2.27363
Cluster 1	UNC5A	1.81413e-11	1.19869e-09	28.8193
Cluster 1	RPAIN	1.94664e-11	1.27814e-09	2.15768
Cluster 1	CACNG4	2.08546e-11	1.36463e-09	6.22504
Cluster 1	GUSBP1	2.23287e-11	1.45613e-09	2.57042
Cluster 1	HMP19	2.94057e-11	1.85478e-09	3.11284
Cluster 1	KIF13A	3.87476e-11	2.39687e-09	3.40263
Cluster 1	KLRK1	3.98261e-11	2.45569e-09	6.01619
Cluster 1	PLLP	4.08282e-11	2.50943e-09	4.87695
Cluster 1	GDAP1L1	4.9282e-11	2.99081e-09	4.05634
Cluster 1	HIPK2	5.47653e-11	3.31313e-09	1.69893
Cluster 1	LRRN1	6.08496e-11	3.66967e-09	2.11278
Cluster 1	ILDR2	6.68803e-11	3.97112e-09	4.27872
Cluster 1	DNM3	6.82815e-11	4.04184e-09	2.11538
Cluster 1	C16orf80	6.98438e-11	4.10181e-09	3.02997
Cluster 1	PTPRZ1	6.99342e-11	4.10181e-09	1.62659
Cluster 1	CDHR1	7.44171e-11	4.31216e-09	3.11682
Cluster 1	PGD	7.87076e-11	4.53346e-09	2.84854
Cluster 1	CD82	8.17805e-11	4.68198e-09	1.8761
Cluster 1	UNC79	8.73587e-11	4.97221e-09	3.68752
Cluster 1	NDUFS5	8.92619e-11	5.06555e-09	2.03543
Cluster 1	KCNIP3	9.74137e-11	5.49574e-09	3.32449

## Sheet: Cluster2 Markers
Cluster assignment	Gene name	p-value	adjusted-pvalue	logfold change
Cluster 2	C1QB	1.11672e-54	1.07418e-50	328.07
Cluster 2	LAPTM5	1.06762e-54	1.07418e-50	334.039
Cluster 2	C1QC	2.60232e-53	1.00127e-49	418.454
Cluster 2	CX3CR1	1.97664e-53	1.00127e-49	341.058
Cluster 2	SLCO2B1	2.60232e-53	1.00127e-49	322.582
Cluster 2	C3	5.29578e-52	1.698e-48	273.6
Cluster 2	CD74	1.52249e-51	3.49125e-48	373.946
Cluster 2	RHBDF2	1.81477e-51	3.49125e-48	354.779
Cluster 2	SRGN	1.73684e-51	3.49125e-48	246.894
Cluster 2	TYROBP	1.59084e-51	3.49125e-48	239.592
Cluster 2	C1QA	4.43554e-51	7.75736e-48	616.159
Cluster 2	P2RY12	8.66886e-51	1.38976e-47	156.149
Cluster 2	CD53	9.87064e-51	1.4607e-47	238.137
Cluster 2	FOLR2	2.52061e-50	3.23277e-47	263.079
Cluster 2	PLD4	2.5204e-50	3.23277e-47	529.283
Cluster 2	IRF8	3.73355e-50	4.48913e-47	271.649
Cluster 2	SLC2A5	5.1964e-50	5.8805e-47	79.8464
Cluster 2	CYBA	6.43821e-50	6.88102e-47	602.359
Cluster 2	ADORA3	8.7677e-50	8.87752e-47	233.299
Cluster 2	CH25H	1.28593e-49	1.23693e-46	321.067
Cluster 2	CSF1R	1.37054e-49	1.25554e-46	116.014
Cluster 2	RGS1	1.96781e-49	1.72076e-46	130.448
Cluster 2	FGD2	3.6708e-49	3.07039e-46	312.837
Cluster 2	STAB1	8.31502e-49	6.66518e-46	182.579
Cluster 2	CCL3L3	1.86731e-48	1.43693e-45	653.646
Cluster 2	CCL3	2.68878e-48	1.98949e-45	263.165
Cluster 2	TREM2	5.67738e-48	4.04524e-45	461.541
Cluster 2	C3AR1	1.51774e-47	1.0428e-44	480.398
Cluster 2	ARHGDIB	3.14813e-47	2.08841e-44	264.623
Cluster 2	NEAT1	3.60023e-47	2.30871e-44	38.7206
Cluster 2	OLR1	4.06416e-47	2.52214e-44	266.512
Cluster 2	CYBB	5.47275e-47	3.29015e-44	249.018
Cluster 2	SELPLG	5.95794e-47	3.4733e-44	93.8025
Cluster 2	CCL4L1	1.44296e-46	7.711e-44	855.465
Cluster 2	CCL4L2	1.44296e-46	7.711e-44	855.465
Cluster 2	ZFP36	1.38057e-46	7.711e-44	51.9333
Cluster 2	CD14	1.85065e-46	9.62238e-44	110.039
Cluster 2	CCL4	2.06858e-46	1.04725e-43	1969.46
Cluster 2	B4GALT1	2.56987e-46	1.26767e-43	118.644
Cluster 2	DOCK8	6.40964e-46	3.08272e-43	250.657
Cluster 2	GPR34	8.53508e-46	4.00483e-43	35.378
Cluster 2	LCP2	1.654e-45	7.57609e-43	730.184
Cluster 2	PLXDC2	1.96133e-45	8.77489e-43	29.5454
Cluster 2	FCGR1A	2.62868e-45	1.14933e-42	185.298
Cluster 2	LILRB4	3.43052e-45	1.46659e-42	305.747
Cluster 2	ITGB2	7.68095e-45	3.21231e-42	230.548
Cluster 2	VSIG4	1.26862e-44	5.19269e-42	213.353
Cluster 2	SPP1	3.31132e-44	1.32715e-41	37.4082
Cluster 2	LYVE1	3.94127e-44	1.54739e-41	602.357
Cluster 2	SH3TC1	6.33009e-44	2.43557e-41	243.043
Cluster 2	AIF1	2.33184e-43	8.62692e-41	491.38
Cluster 2	RNASET2	2.3019e-43	8.62692e-41	29.8162
Cluster 2	RGS10	2.53804e-43	9.21262e-41	339.407
Cluster 2	PLK3	3.00115e-43	1.06919e-40	79.6529
Cluster 2	LGALS9	3.27192e-43	1.14446e-40	229.19
Cluster 2	INPP5D	6.53788e-43	2.246e-40	342.296
Cluster 2	ADAM28	7.78152e-43	2.58105e-40	165.023
Cluster 2	PDGFB	7.76045e-43	2.58105e-40	265.351
Cluster 2	IER3	1.11283e-42	3.62859e-40	75.1547
Cluster 2	C10orf54	1.91904e-42	6.15308e-40	18.4599
Cluster 2	P2RY13	3.65579e-42	1.15295e-39	120.151
Cluster 2	HCLS1	4.2763e-42	1.3269e-39	226.692
Cluster 2	LCP1	5.06e-42	1.54515e-39	277.002
Cluster 2	TBXAS1	7.98997e-42	2.40173e-39	90.3525
Cluster 2	EGR3	3.14357e-41	9.30401e-39	37.8528
Cluster 2	CD4	3.56093e-41	1.03796e-38	71.4866
Cluster 2	UCP2	9.2838e-41	2.6657e-38	1155.68
Cluster 2	FCER1G	1.13866e-40	3.2214e-38	99.7021
Cluster 2	PDK4	2.42574e-40	6.76324e-38	13.8112
Cluster 2	MKNK1	7.60558e-40	2.09023e-37	43.4648
Cluster 2	CEBPB	1.13276e-39	3.0693e-37	223.724
Cluster 2	APBB1IP	1.38543e-39	3.70179e-37	372.112
Cluster 2	CD83	1.64668e-39	4.33956e-37	26.588
Cluster 2	CCL3L1	2.11538e-38	5.35471e-36	Inf
Cluster 2	CD99	2.07201e-38	5.35471e-36	22.04
Cluster 2	CLIC1	2.11538e-38	5.35471e-36	Inf
Cluster 2	A2M	2.89715e-38	7.23835e-36	62.9924
Cluster 2	TNF	4.5777e-38	1.12905e-35	107.326
Cluster 2	GSN	5.00784e-38	1.2195e-35	23.5978
Cluster 2	LHFPL2	5.08111e-38	1.22188e-35	185.055
Cluster 2	ITGAX	1.44705e-37	3.43683e-35	104.741
Cluster 2	FCGR1B	1.58124e-37	3.70975e-35	29.3839
Cluster 2	FPR1	1.75085e-37	4.05817e-35	230.759
Cluster 2	KLF2	1.81672e-37	4.16073e-35	106.387
Cluster 2	CREG1	2.13046e-37	4.82187e-35	22.2897
Cluster 2	FYB	2.17718e-37	4.8703e-35	47.5784
Cluster 2	ADRB2	4.35353e-37	9.62681e-35	44.5798
Cluster 2	GLDN	4.99749e-37	1.09252e-34	29.9286
Cluster 2	FCGR2A	7.90696e-37	1.70915e-34	52.4817
Cluster 2	MRC1	1.20819e-36	2.58257e-34	1205.01
Cluster 2	SLC1A5	1.55596e-36	3.28941e-34	46.5547
Cluster 2	CEBPD	1.6516e-36	3.45365e-34	19.8711
Cluster 2	IL10RA	2.08031e-36	4.25755e-34	2440.12
Cluster 2	S100A11	2.08031e-36	4.25755e-34	307.866
Cluster 2	NINJ1	2.65507e-36	5.37667e-34	14.914
Cluster 2	TGFB1	7.60048e-36	1.52311e-33	73.8816
Cluster 2	WDFY4	1.00959e-35	2.00233e-33	233.486
Cluster 2	MIS18BP1	1.22166e-35	2.39819e-33	54.6488
Cluster 2	MEF2C	1.3938e-35	2.70847e-33	18.3773
Cluster 2	DOCK2	1.65044e-35	3.17512e-33	390.339
Cluster 2	NCKAP1L	2.52737e-35	4.81402e-33	336.031
Cluster 2	NFKBID	2.64242e-35	4.98381e-33	36.7077
Cluster 2	PLCB2	7.66999e-35	1.43258e-32	72.9792
Cluster 2	JUNB	1.24502e-34	2.30305e-32	9.23731
Cluster 2	BHLHE41	1.49125e-34	2.73226e-32	64.3656
Cluster 2	IFI30	1.5506e-34	2.81418e-32	68.1865
Cluster 2	SMAP2	1.66082e-34	2.98607e-32	10.7081
Cluster 2	TGFBR2	1.69904e-34	3.02649e-32	144.702
Cluster 2	SAT1	1.72069e-34	3.03694e-32	6.23467
Cluster 2	CD37	1.87712e-34	3.28291e-32	197.805
Cluster 2	SLC11A1	1.99164e-34	3.45181e-32	106.286
Cluster 2	CPVL	2.55264e-34	4.38461e-32	894.483
Cluster 2	ST6GAL1	2.57659e-34	4.38659e-32	9.27571
Cluster 2	NFATC2	2.66032e-34	4.48941e-32	4633.64
Cluster 2	PLVAP	2.77252e-34	4.63806e-32	374.041
Cluster 2	CSF3R	4.01898e-34	6.66528e-32	169.344
Cluster 2	RUNX1	7.50568e-34	1.23414e-31	91.9159
Cluster 2	CDKN1A	1.10261e-33	1.79762e-31	13.1835
Cluster 2	PALD1	1.25414e-33	2.0275e-31	13.061
Cluster 2	EGR2	1.87404e-33	3.0044e-31	39.7081
Cluster 2	IL13RA1	3.38803e-33	5.38669e-31	113.626
Cluster 2	LPAR5	3.67272e-33	5.79145e-31	90.3579
Cluster 2	BIN1	5.51432e-33	8.62476e-31	8.72016
Cluster 2	ALOX5	9.70774e-33	1.50611e-30	69.8123
Cluster 2	SIPA1	1.26584e-32	1.94818e-30	49.6639
Cluster 2	PREX1	1.54054e-32	2.35214e-30	12.5811
Cluster 2	ETS2	1.7066e-32	2.58516e-30	13.2131
Cluster 2	MSN	2.48119e-32	3.72915e-30	69.1927
Cluster 2	ATP8B4	3.15653e-32	4.67118e-30	4880.72
Cluster 2	FXYD5	3.15653e-32	4.67118e-30	1142.08
Cluster 2	DHRS9	3.42566e-32	5.03075e-30	281.592
Cluster 2	FCGR3A	3.71756e-32	5.41806e-30	170.778
Cluster 2	PARVG	3.98396e-32	5.71966e-30	Inf
Cluster 2	PIK3R5	3.98396e-32	5.71966e-30	Inf
Cluster 2	THEMIS2	5.7619e-32	8.21092e-30	36.5416
Cluster 2	USP53	6.39391e-32	9.04456e-30	32.0205
Cluster 2	SRGAP2	1.06415e-31	1.49432e-29	13.642
Cluster 2	PTPRC	1.0722e-31	1.4947e-29	39.4886
Cluster 2	MAF	1.21468e-31	1.68116e-29	21.8041
Cluster 2	IL1B	1.46857e-31	2.01802e-29	198.195
Cluster 2	LYN	3.41327e-31	4.65706e-29	2530.57
Cluster 2	LY86	4.1512e-31	5.624e-29	Inf
Cluster 2	IKZF1	4.18336e-31	5.62794e-29	416.592
Cluster 2	CD86	4.7258e-31	6.31354e-29	164.85
Cluster 2	MERTK	5.07109e-31	6.72811e-29	10.1841
Cluster 2	GPR183	8.61648e-31	1.13537e-28	54.8828
Cluster 2	TNFAIP3	1.52338e-30	1.99366e-28	48.3744
Cluster 2	KLF4	1.79638e-30	2.33505e-28	590.717
Cluster 2	CSF2RA	2.02855e-30	2.61915e-28	33.5631
Cluster 2	ARHGAP4	2.13212e-30	2.73451e-28	15.0799
Cluster 2	FCGR1C	2.1912e-30	2.79168e-28	54.4711
Cluster 2	RYR1	2.68585e-30	3.39937e-28	31.2259
Cluster 2	MS4A7	3.16948e-30	3.98526e-28	61.191
Cluster 2	SIGLEC14	3.57328e-30	4.46382e-28	83.7355
Cluster 2	SLC7A8	5.81573e-30	7.21826e-28	39.723
Cluster 2	SERPINB9	6.73502e-30	8.30566e-28	17.6959
Cluster 2	FTL	9.13781e-30	1.1197e-27	1.6538
Cluster 2	LAT2	2.02412e-29	2.41864e-27	69.9959
Cluster 2	TCIRG1	3.04294e-29	3.56951e-27	102.718
Cluster 2	HLA-E	3.18903e-29	3.71822e-27	13.2938
Cluster 2	ETV5	3.68746e-29	4.27345e-27	110.695
Cluster 2	CD300A	4.27158e-29	4.89147e-27	Inf
Cluster 2	TRPM2	4.27158e-29	4.89147e-27	Inf
Cluster 2	GPX1	4.33068e-29	4.9298e-27	2.68688
Cluster 2	SAMSN1	4.80937e-29	5.44251e-27	206.918
Cluster 2	HLA-B	5.33376e-29	5.96574e-27	9.80448
Cluster 2	FOSB	6.76936e-29	7.52768e-27	12.2714
Cluster 2	TMSB4X	7.71703e-29	8.5322e-27	1.95246
Cluster 2	DUSP6	7.84886e-29	8.57934e-27	39.6526
Cluster 2	SYNGR2	8.42671e-29	9.15893e-27	11.1896
Cluster 2	PLIN2	1.1992e-28	1.2746e-26	23.0787
Cluster 2	ITPRIP	1.23678e-28	1.30732e-26	92.0844
Cluster 2	IFNGR1	1.85724e-28	1.93133e-26	5.95715
Cluster 2	NR4A2	2.29101e-28	2.36959e-26	43.9305
Cluster 2	SCIN	2.73772e-28	2.77201e-26	249.938
Cluster 2	TLR2	2.94135e-28	2.9626e-26	204.374
Cluster 2	HLA-C	3.07752e-28	3.08361e-26	9.66978
Cluster 2	PPP1R15A	3.28552e-28	3.24137e-26	9.85026
Cluster 2	HMOX1	3.42677e-28	3.3464e-26	58.4284
Cluster 2	IER2	3.93427e-28	3.8226e-26	5.25638
Cluster 2	EBI3	4.02456e-28	3.89068e-26	981.875
Cluster 2	BST2	4.21983e-28	4.05906e-26	Inf
Cluster 2	ITGAM	4.37067e-28	4.18323e-26	183.125
Cluster 2	ALOX5AP	4.72412e-28	4.49914e-26	132.286
Cluster 2	TM6SF1	5.47195e-28	5.18568e-26	41.2303
Cluster 2	ITPR2	5.73278e-28	5.37986e-26	7.03599
Cluster 2	AXL	6.19023e-28	5.78095e-26	8.27844
Cluster 2	SPRY1	6.25042e-28	5.80896e-26	143.021
Cluster 2	JDP2	6.97419e-28	6.45045e-26	20.3073
Cluster 2	CORO1A	7.10693e-28	6.54178e-26	19.591
Cluster 2	TPP1	1.03398e-27	9.38691e-26	6.27007
Cluster 2	CD68	1.1194e-27	1.00631e-25	9.41956
Cluster 2	ARPC1B	1.84739e-27	1.64538e-25	22.7606
Cluster 2	DHRS3	2.11441e-27	1.87452e-25	21.7052
Cluster 2	HAVCR2	2.31946e-27	2.03753e-25	12.2188
Cluster 2	PTPN6	2.83268e-27	2.45474e-25	86.8106
Cluster 2	TNFRSF10D	3.31417e-27	2.8591e-25	392.802
Cluster 2	TRIB1	3.49741e-27	2.99036e-25	45.6725
Cluster 2	HCST	4.09671e-27	3.47192e-25	Inf
Cluster 2	DENND3	4.20103e-27	3.54471e-25	28.1026
Cluster 2	HCK	5.13832e-27	4.31664e-25	157.207
Cluster 2	UNC93B1	5.27983e-27	4.41623e-25	110.735
Cluster 2	ARRDC2	5.65733e-27	4.7115e-25	23.0974
Cluster 2	NR4A1	7.80541e-27	6.47244e-25	20.3541
Cluster 2	GAS6	7.94831e-27	6.56264e-25	39.4157
Cluster 2	APOC1	1.47699e-26	1.20912e-24	31.1196
Cluster 2	TRIM22	1.49582e-26	1.21935e-24	78.09
Cluster 2	CTSB	2.04379e-26	1.659e-24	2.28694
Cluster 2	CITED2	2.15647e-26	1.74312e-24	13.2615
Cluster 2	LTC4S	2.5067e-26	2.01773e-24	80.8501
Cluster 2	SLC16A3	2.60307e-26	2.08658e-24	145.94
Cluster 2	ARRB2	2.67694e-26	2.13689e-24	8.18369
Cluster 2	OLFML3	2.96215e-26	2.34509e-24	28.2651
Cluster 2	AP1B1	3.64151e-26	2.87112e-24	4.09452
Cluster 2	TNFRSF1A	3.75709e-26	2.95016e-24	43.5971
Cluster 2	CAPG	3.9092e-26	3.04474e-24	Inf
Cluster 2	GAB3	3.9092e-26	3.04474e-24	Inf
Cluster 2	SYNDIG1	3.92535e-26	3.045e-24	8.82311
Cluster 2	CXCL16	4.27735e-26	3.30472e-24	10.7883
Cluster 2	ARID5A	4.68614e-26	3.59171e-24	21.0885
Cluster 2	C12orf75	5.15371e-26	3.93441e-24	62.3948
Cluster 2	TAL1	6.46576e-26	4.88793e-24	60.0647
Cluster 2	B2M	6.57955e-26	4.94443e-24	1.64941
Cluster 2	PTGS1	6.68425e-26	5.00356e-24	115.07
Cluster 2	DUSP1	7.05552e-26	5.26101e-24	4.25927
Cluster 2	NFKBIZ	1.57556e-25	1.15689e-23	22.912
Cluster 2	UBA7	1.97714e-25	1.44076e-23	13.759
Cluster 2	C5AR1	2.74155e-25	1.96067e-23	56.4005
Cluster 2	SIGLEC8	2.92379e-25	2.08326e-23	45.5475
Cluster 2	SPI1	3.36826e-25	2.3823e-23	314.329
Cluster 2	APOC2	3.50002e-25	2.46643e-23	148.196
Cluster 2	GGTA1P	3.66716e-25	2.57477e-23	Inf
Cluster 2	PLEK	5.31344e-25	3.69025e-23	136.238
Cluster 2	HK2	5.51511e-25	3.81654e-23	35.8321
Cluster 2	RHOB	8.81793e-25	6.03699e-23	5.38888
Cluster 2	PLXND1	1.55975e-24	1.05286e-22	20.0125
Cluster 2	FCGRT	1.59821e-24	1.07505e-22	4.41526
Cluster 2	MEF2A	1.99222e-24	1.33077e-22	6.83831
Cluster 2	FOS	2.33617e-24	1.55513e-22	3.00279
Cluster 2	GYPC	2.88698e-24	1.91516e-22	82.3807
Cluster 2	FAM157B	3.30322e-24	2.17628e-22	783.009
Cluster 2	MTUS1	3.30038e-24	2.17628e-22	9.00145
Cluster 2	ABI3	3.38253e-24	2.22093e-22	Inf
Cluster 2	ACY3	3.69639e-24	2.41055e-22	1192.12
Cluster 2	MSR1	3.69639e-24	2.41055e-22	857.353
Cluster 2	MCL1	4.72045e-24	3.06797e-22	3.16684
Cluster 2	CNPY3	4.85969e-24	3.14784e-22	4.27752
Cluster 2	IGSF6	4.93165e-24	3.18373e-22	49.2481
Cluster 2	OSTF1	5.38879e-24	3.45565e-22	22.486
Cluster 2	SFMBT2	5.60001e-24	3.55738e-22	10.6718
Cluster 2	SIPA1L2	5.73071e-24	3.61467e-22	18.2225
Cluster 2	FAM157A	6.54587e-24	4.11534e-22	68.5368
Cluster 2	FAM105A	6.96587e-24	4.36513e-22	33.0179
Cluster 2	NFKBIA	9.39549e-24	5.83066e-22	2.2189
Cluster 2	MYLIP	1.29379e-23	7.97756e-22	9.42672
Cluster 2	GRN	1.60449e-23	9.79908e-22	4.18315
Cluster 2	EVI2B	2.04503e-23	1.24501e-21	18.1927
Cluster 2	CXCR4	2.25366e-23	1.36339e-21	39.6231
Cluster 2	SRGAP2C	3.06284e-23	1.8356e-21	2.62066
Cluster 2	CARD11	3.43095e-23	2.04983e-21	237.992
Cluster 2	HLA-DMB	3.46416e-23	2.06327e-21	262.002
Cluster 2	RASAL3	3.5632e-23	2.1157e-21	207.484
Cluster 2	CYTL1	3.60205e-23	2.12565e-21	245.017
Cluster 2	TMC8	3.60205e-23	2.12565e-21	718.014
Cluster 2	KCTD12	6.43712e-23	3.75264e-21	5.82552
Cluster 2	MYL12A	7.64362e-23	4.42916e-21	38.1802
Cluster 2	FKBP5	9.31356e-23	5.34849e-21	10.798
Cluster 2	LGMN	1.16793e-22	6.66728e-21	5.44674
Cluster 2	HERPUD1	1.2602e-22	7.15152e-21	4.2014
Cluster 2	LOC284454	1.27705e-22	7.22586e-21	6.55544
Cluster 2	CD84	1.39455e-22	7.86757e-21	11.1115
Cluster 2	GLIPR1	2.57908e-22	1.42576e-20	42.3984
Cluster 2	CYFIP1	2.77545e-22	1.52992e-20	4.38847
Cluster 2	SORL1	2.80397e-22	1.54122e-20	3.4705
Cluster 2	TNFRSF1B	2.94132e-22	1.60753e-20	40.8497
Cluster 2	CYTH4	3.06989e-22	1.66832e-20	726.517
Cluster 2	LRRK1	3.51933e-22	1.90182e-20	56.0117
Cluster 2	GMFG	3.7271e-22	2.00285e-20	104.998
Cluster 2	ATP1B1	3.93762e-22	2.11008e-20	7.45643
Cluster 2	SGK1	4.21965e-22	2.25494e-20	2.78037
Cluster 2	ADAP2	7.59569e-22	4.00345e-20	17.3973
Cluster 2	CTSS	7.91731e-22	4.16156e-20	13.1379
Cluster 2	TMEM119	1.90172e-21	9.75608e-20	56.9458
Cluster 2	DDIT3	2.20256e-21	1.12097e-19	4.80339
Cluster 2	HLA-DRA	2.40343e-21	1.21358e-19	Inf
Cluster 2	RNASE6	2.40343e-21	1.21358e-19	Inf
Cluster 2	BIN2	2.89077e-21	1.45203e-19	265.177
Cluster 2	MGST2	3.00451e-21	1.50523e-19	195.249
Cluster 2	ATF3	3.02229e-21	1.5102e-19	24.8162
Cluster 2	KIAA0247	3.23084e-21	1.61023e-19	3.08616
Cluster 2	TMEM173	3.36597e-21	1.67324e-19	110.321
Cluster 2	CCR1	3.50547e-21	1.7381e-19	122.252
Cluster 2	ARHGAP27	3.75275e-21	1.85117e-19	43.4547
Cluster 2	MYH9	4.20972e-21	2.06598e-19	9.06124
Cluster 2	PLEKHO2	5.09891e-21	2.48336e-19	8.8452
Cluster 2	KLF6	7.52925e-21	3.61216e-19	3.5104
Cluster 2	RGS19	7.84145e-21	3.75258e-19	16.3449
Cluster 2	MYO1F	8.24036e-21	3.9337e-19	70.0993
Cluster 2	KLHL6	8.4326e-21	4.0155e-19	25.3171
Cluster 2	TSC22D3	8.81244e-21	4.18602e-19	5.29164
Cluster 2	PRKCD	1.11691e-20	5.26646e-19	53.1913
Cluster 2	MAN2B1	1.70662e-20	7.91131e-19	8.5532
Cluster 2	FLI1	2.0762e-20	9.5555e-19	Inf
Cluster 2	TLR1	2.0762e-20	9.5555e-19	Inf
Cluster 2	PYCARD	2.45579e-20	1.12756e-18	90.9597
Cluster 2	CMTM7	2.47791e-20	1.135e-18	1033.09
Cluster 2	PMAIP1	2.57487e-20	1.17621e-18	1362.84
Cluster 2	STXBP2	2.62659e-20	1.19457e-18	21.0969
Cluster 2	EGR1	2.70793e-20	1.22866e-18	2.68546
Cluster 2	TLR4	2.73883e-20	1.23975e-18	18.4467
Cluster 2	CTSD	2.83292e-20	1.27934e-18	3.11654
Cluster 2	SOCS6	3.41353e-20	1.53434e-18	7.37361
Cluster 2	RPS6KA1	3.77623e-20	1.69341e-18	86.7812
Cluster 2	NPL	3.81072e-20	1.7049e-18	6.96573
Cluster 2	IL1A	3.92327e-20	1.75118e-18	80.2345
Cluster 2	SLC9A9	4.34926e-20	1.92791e-18	5.35954
Cluster 2	PNRC1	4.7038e-20	2.08027e-18	4.64386
Cluster 2	XBP1	5.38189e-20	2.3747e-18	7.72284
Cluster 2	ZFHX3	6.1822e-20	2.72158e-18	5.05014
Cluster 2	CAPZB	6.39876e-20	2.80459e-18	2.20882
Cluster 2	GRASP	6.39991e-20	2.80459e-18	41.4746
Cluster 2	FERMT3	6.54687e-20	2.86247e-18	47.3348
Cluster 2	KDM6B	9.90783e-20	4.22632e-18	10.5756
Cluster 2	HLA-DMA	1.12379e-19	4.77252e-18	36.076
Cluster 2	BMP2K	1.20227e-19	5.09456e-18	16.8576
Cluster 2	NR4A3	1.94274e-19	8.07222e-18	23.2795
Cluster 2	PICALM	2.16237e-19	8.96544e-18	5.41682
Cluster 2	HIST2H2AA3	2.24269e-19	9.25857e-18	5.37284
Cluster 2	HIST2H2AA4	2.24269e-19	9.25857e-18	5.37284
Cluster 2	PLCG2	2.25573e-19	9.29246e-18	357.062
Cluster 2	PRDM1	2.43448e-19	1.00074e-17	322.669
Cluster 2	BNC2	2.62722e-19	1.07766e-17	471.506
Cluster 2	AOAH	2.69388e-19	1.10266e-17	11.1334
Cluster 2	GPSM3	3.37437e-19	1.37826e-17	58.6995
Cluster 2	SASH3	3.75138e-19	1.529e-17	45.8327
Cluster 2	PIK3AP1	4.1453e-19	1.68599e-17	31.5178
Cluster 2	SERTAD1	4.21037e-19	1.70524e-17	9.16367
Cluster 2	IPCEF1	4.288e-19	1.7294e-17	42.758
Cluster 2	CSRNP1	5.15104e-19	2.07313e-17	7.27613
Cluster 2	TMC6	6.10888e-19	2.44839e-17	19.6571
Cluster 2	WASF2	6.50979e-19	2.60365e-17	2.26377
Cluster 2	ENG	6.69258e-19	2.6712e-17	230.32
Cluster 2	TRIM38	7.67381e-19	3.04389e-17	69.819
Cluster 2	NLRP1	1.47763e-18	5.80135e-17	Inf
Cluster 2	MAML3	1.83838e-18	7.13038e-17	131.865
Cluster 2	ANXA11	1.91986e-18	7.41651e-17	21.4043
Cluster 2	LILRB2	1.97235e-18	7.60402e-17	220.831
Cluster 2	ADM	2.01012e-18	7.73415e-17	90.2609
Cluster 2	IFITM2	2.01904e-18	7.75297e-17	355.772
Cluster 2	DOK1	2.08469e-18	7.98909e-17	158.544
Cluster 2	SPHK1	2.09701e-18	8.02032e-17	194.689
Cluster 2	PLAT	2.16186e-18	8.25197e-17	204.573
Cluster 2	SPTLC2	2.21211e-18	8.42703e-17	5.54355
Cluster 2	DLEU7-AS1	2.40698e-18	9.07949e-17	23.9944
Cluster 2	GIMAP5	2.4397e-18	9.18491e-17	116.726
Cluster 2	TLN1	2.59429e-18	9.70993e-17	5.14779
Cluster 2	PYGL	2.63404e-18	9.82047e-17	34.5829
Cluster 2	LPCAT2	3.13031e-18	1.16482e-16	8.86426
Cluster 2	RAB20	3.50249e-18	1.29082e-16	22.5201
Cluster 2	RAB3IL1	3.60513e-18	1.32611e-16	32.7439
Cluster 2	NFATC1	3.88828e-18	1.42481e-16	40.9347
Cluster 2	JUN	3.94989e-18	1.43916e-16	2.94395
Cluster 2	ZFP36L2	4.85227e-18	1.75466e-16	3.13793
Cluster 2	CTSH	4.91194e-18	1.77291e-16	17.4673
Cluster 2	SKAP2	5.11222e-18	1.84174e-16	27.0784
Cluster 2	ABCC4	6.04144e-18	2.16838e-16	6.72683
Cluster 2	STOM	7.13538e-18	2.53267e-16	18.6779
Cluster 2	HMHA1	8.49779e-18	2.99964e-16	10.9965
Cluster 2	ARHGAP25	1.21794e-17	4.2524e-16	Inf
Cluster 2	RUNX2	1.21794e-17	4.2524e-16	Inf
Cluster 2	IL8	1.355e-17	4.70531e-16	141.472
Cluster 2	TBC1D1	1.60571e-17	5.54591e-16	55.2049
Cluster 2	NCF4	1.64825e-17	5.68262e-16	307.891
Cluster 2	LOC148696	1.72585e-17	5.93951e-16	27.4027
Cluster 2	TMEM88	1.84531e-17	6.32801e-16	122.164
Cluster 2	B3GNT5	2.12539e-17	7.27549e-16	15.1254
Cluster 2	BTG2	2.12937e-17	7.27616e-16	2.5858
Cluster 2	PDE3B	2.20248e-17	7.50979e-16	19.3321
Cluster 2	KLF10	2.26046e-17	7.6696e-16	11.0341
Cluster 2	PTPRJ	2.27175e-17	7.68826e-16	3.92139
Cluster 2	TP53I11	2.40931e-17	8.1032e-16	29.3251
Cluster 2	CD55	2.87735e-17	9.57689e-16	43.4806
Cluster 2	REL	2.92518e-17	9.71928e-16	6.03428
Cluster 2	LILRB1	2.98171e-17	9.89004e-16	35.5254
Cluster 2	SLA	3.20408e-17	1.05729e-15	36.8794
Cluster 2	IRAK2	4.20254e-17	1.37497e-15	19.7571
Cluster 2	IER5	4.43037e-17	1.44705e-15	9.09496
Cluster 2	RGS16	6.05285e-17	1.96035e-15	13.4947
Cluster 2	FRMD4A	6.39956e-17	2.06568e-15	4.73066
Cluster 2	ADAMTSL2	6.84821e-17	2.19576e-15	10.2907
Cluster 2	DEF6	7.28371e-17	2.32378e-15	36.3381
Cluster 2	SIGLEC10	7.36047e-17	2.34438e-15	9.10478
Cluster 2	NABP1	8.9136e-17	2.82039e-15	12.8974
Cluster 2	HLA-DPA1	9.888e-17	3.10319e-15	Inf
Cluster 2	HPGDS	9.888e-17	3.10319e-15	Inf
Cluster 2	IFITM3	1.01998e-16	3.19582e-15	30.8487
Cluster 2	STAT6	1.14279e-16	3.5748e-15	13.5651
Cluster 2	SOCS1	1.25977e-16	3.92161e-15	41.1238
Cluster 2	TAGAP	1.42482e-16	4.41397e-15	214.228
Cluster 2	LRRC33	1.48208e-16	4.55468e-15	561.289
Cluster 2	RCSD1	1.48208e-16	4.55468e-15	371.985
Cluster 2	SERPINA1	1.48208e-16	4.55468e-15	183.637
Cluster 2	SUSD3	1.48208e-16	4.55468e-15	116.597
Cluster 2	BLNK	1.53057e-16	4.6887e-15	87.8239
Cluster 2	MGAT4A	1.55286e-16	4.74942e-15	4.89593
Cluster 2	LRMP	1.78629e-16	5.42884e-15	79.8093
Cluster 2	RASGEF1B	2.19935e-16	6.63183e-15	6.57737
Cluster 2	IL6ST	2.64392e-16	7.92271e-15	3.05157
Cluster 2	GADD45B	2.67665e-16	8.00831e-15	3.9942
Cluster 2	FRMD4B	2.89136e-16	8.61052e-15	12.2144
Cluster 2	PRKCH	2.98665e-16	8.86685e-15	11.7197
Cluster 2	NCK2	3.8342e-16	1.12878e-14	8.28286
Cluster 2	OTUD1	3.8373e-16	1.12878e-14	13.4512
Cluster 2	ELF1	3.9337e-16	1.15537e-14	4.29073
Cluster 2	IL6R	4.17332e-16	1.22016e-14	6.15746
Cluster 2	SEC14L1	4.96269e-16	1.44436e-14	3.86745
Cluster 2	NEU1	5.1876e-16	1.50754e-14	4.81313
Cluster 2	RNASE1	5.64195e-16	1.63218e-14	13.7736
Cluster 2	RNF122	5.74083e-16	1.65829e-14	6.7456
Cluster 2	BAG3	5.79988e-16	1.67283e-14	17.564
Cluster 2	TSC22D2	6.5055e-16	1.86795e-14	4.28808
Cluster 2	LPAR6	6.66791e-16	1.91173e-14	35.4042
Cluster 2	IL4R	6.96725e-16	1.98866e-14	70.7365
Cluster 2	MPEG1	7.77635e-16	2.20977e-14	67.3626
Cluster 2	SH2B3	7.86217e-16	2.23086e-14	8.14269
Cluster 2	MAN1A1	7.90918e-16	2.23431e-14	Inf
Cluster 2	PTGER4	7.90918e-16	2.23431e-14	Inf
Cluster 2	YWHAH	8.06474e-16	2.27159e-14	5.5519
Cluster 2	SKIL	1.15643e-15	3.21495e-14	2.42947
Cluster 2	FAM46C	1.17214e-15	3.25391e-14	220.955
Cluster 2	CCL2	1.21649e-15	3.37217e-14	85.0513
Cluster 2	HPS1	1.253e-15	3.46338e-14	51.6337
Cluster 2	ELK3	1.26029e-15	3.47854e-14	38.163
Cluster 2	ZFP36L1	1.48694e-15	4.06911e-14	1.70283
Cluster 2	CMKLR1	1.5844e-15	4.32965e-14	29.0558
Cluster 2	C17orf107	1.82788e-15	4.98792e-14	44.5604
Cluster 2	LOC339505	2.17684e-15	5.89832e-14	34.265
Cluster 2	RGL1	3.04871e-15	8.18006e-14	5.69917
Cluster 2	RREB1	3.78717e-15	1.00771e-13	8.5512
Cluster 2	DAGLB	4.35196e-15	1.15162e-13	3.46414
Cluster 2	PCDH12	4.6874e-15	1.23698e-13	10.3021
Cluster 2	IRF5	5.47026e-15	1.4357e-13	53.663
Cluster 2	WAS	6.23486e-15	1.62749e-13	Inf
Cluster 2	SEMA4D	6.52527e-15	1.70099e-13	5.21251
Cluster 2	SYK	6.63485e-15	1.72722e-13	23.4349
Cluster 2	GAL3ST4	6.87003e-15	1.78602e-13	5.85223
Cluster 2	NAV3	7.96182e-15	2.06428e-13	14.8921
Cluster 2	HEXB	8.36919e-15	2.16698e-13	6.05054
Cluster 2	RASSF5	8.48543e-15	2.19412e-13	40.6955
Cluster 2	NRP1	8.99594e-15	2.31989e-13	12.7333
Cluster 2	LTBR	9.47332e-15	2.43647e-13	149.831
Cluster 2	PTGS2	1.01062e-14	2.58886e-13	122.395
Cluster 2	MLXIPL	1.01982e-14	2.60547e-13	162.021
Cluster 2	DNAJB1	1.13604e-14	2.88895e-13	3.43681
Cluster 2	MITF	1.13678e-14	2.88895e-13	11.8799
Cluster 2	MAP2K3	1.33936e-14	3.37701e-13	5.28141
Cluster 2	LOXL3	1.35335e-14	3.39448e-13	41.1274
Cluster 2	SCN1B	1.43416e-14	3.58315e-13	48.4546
Cluster 2	IKBKE	1.44692e-14	3.60568e-13	38.5695
Cluster 2	KCNQ3	1.53224e-14	3.80844e-13	20.7656
Cluster 2	MYO7A	1.5352e-14	3.81085e-13	23.5367
Cluster 2	MAP3K8	1.64915e-14	4.08318e-13	25.9272
Cluster 2	COTL1	1.8885e-14	4.63997e-13	3.53053
Cluster 2	DAB2	2.03376e-14	4.98413e-13	5.78684
Cluster 2	HLA-H	2.24017e-14	5.45523e-13	2.49701
Cluster 2	MAFB	2.64211e-14	6.36954e-13	5.9734
Cluster 2	FSCN1	2.75376e-14	6.63039e-13	2.28409
Cluster 2	TMEM2	2.84094e-14	6.82321e-13	18.1126
Cluster 2	PLA2G16	3.41386e-14	8.10813e-13	9.84122
Cluster 2	PER1	3.76412e-14	8.89607e-13	2.54646
Cluster 2	MCF2L	4.66991e-14	1.09561e-12	5.29672
Cluster 2	FAIM3	4.84549e-14	1.13128e-12	Inf
Cluster 2	TCTEX1D4	4.84549e-14	1.13128e-12	Inf
Cluster 2	EPB41L3	4.96098e-14	1.15684e-12	14.6976
Cluster 2	CPM	5.1886e-14	1.20554e-12	6.00037
Cluster 2	APOE	5.67845e-14	1.30986e-12	2.2075
Cluster 2	RIN2	5.7233e-14	1.31862e-12	1.89192
Cluster 2	FMNL3	5.84574e-14	1.34361e-12	2.37046
Cluster 2	HLA-G	6.52249e-14	1.48497e-12	4.46893
Cluster 2	HLA-DRB1	7.53848e-14	1.70018e-12	109.975
Cluster 2	OSM	7.53848e-14	1.70018e-12	69.9613
Cluster 2	CASP1	8.11076e-14	1.82686e-12	99.6321
Cluster 2	PIM2	8.5458e-14	1.92061e-12	14.2928
Cluster 2	CPED1	8.72516e-14	1.95863e-12	118.153
Cluster 2	PLAUR	9.27898e-14	2.07569e-12	13.9038
Cluster 2	RTTN	9.53502e-14	2.12555e-12	6.7946
Cluster 2	UBE2S	9.79482e-14	2.17841e-12	5.4559
Cluster 2	CEBPA	1.00219e-13	2.22635e-12	106.358
Cluster 2	STARD8	1.08587e-13	2.40668e-12	31.6879
Cluster 2	ZC3H12A	1.3491e-13	2.97297e-12	27.3966
Cluster 2	ICAM1	2.03148e-13	4.42101e-12	31.1822
Cluster 2	ZNF812	2.66588e-13	5.75602e-12	51.9444
Cluster 2	LIPA	3.03248e-13	6.51103e-12	3.53777
Cluster 2	CD300C	3.71387e-13	7.87734e-12	Inf
Cluster 2	CD33	3.71387e-13	7.87734e-12	Inf
Cluster 2	CYSLTR1	3.71387e-13	7.87734e-12	Inf
Cluster 2	GIMAP4	3.71387e-13	7.87734e-12	Inf
Cluster 2	GIMAP8	3.71387e-13	7.87734e-12	Inf
Cluster 2	MATK	3.71387e-13	7.87734e-12	Inf
Cluster 2	NPC2	4.66313e-13	9.7936e-12	3.61957
Cluster 2	HLA-DRB6	5.49339e-13	1.14622e-11	373.153
Cluster 2	SLC12A7	5.90753e-13	1.22864e-11	1319.05
Cluster 2	LYL1	6.01235e-13	1.24774e-11	105.278
Cluster 2	RAB34	6.01235e-13	1.24774e-11	180.289
Cluster 2	CTSC	6.04287e-13	1.25272e-11	3.87123
Cluster 2	LOC338758	6.0517e-13	1.2532e-11	14.6348
Cluster 2	DUSP2	6.22252e-13	1.28719e-11	65.7937
Cluster 2	SH3RF3	6.65633e-13	1.37398e-11	7.23715
Cluster 2	LILRA2	6.82987e-13	1.40829e-11	58.9109
Cluster 2	CHCHD10	7.12048e-13	1.46038e-11	17.8698
Cluster 2	GPRIN3	7.34266e-13	1.49638e-11	67.5536
Cluster 2	MFNG	8.46911e-13	1.72047e-11	36.1663
Cluster 2	SIK1	9.70449e-13	1.96108e-11	13.3404
Cluster 2	ACSM5	9.81515e-13	1.98136e-11	26.7758
Cluster 2	SLC10A1	1.24809e-12	2.48302e-11	10.3269
Cluster 2	PIEZO1	1.25455e-12	2.49329e-11	3.37328
Cluster 2	PLK2	1.32943e-12	2.63665e-11	4.73521
Cluster 2	NLRP3	1.50892e-12	2.98649e-11	17.4713
Cluster 2	PTPN18	1.5623e-12	3.07635e-11	7.71362
Cluster 2	LITAF	1.77352e-12	3.47798e-11	6.02295
Cluster 2	SPSB2	1.89258e-12	3.70015e-11	3.91465
Cluster 2	EHD4	2.36065e-12	4.56424e-11	9.59445
Cluster 2	KIRREL2	2.80852e-12	5.38688e-11	Inf
Cluster 2	RELB	2.80852e-12	5.38688e-11	Inf
Cluster 2	2006-09-01	2.80852e-12	5.38688e-11	Inf
Cluster 2	TNFRSF14	2.80852e-12	5.38688e-11	Inf
Cluster 2	ST6GALNAC3	3.09723e-12	5.91703e-11	8.51354
Cluster 2	IRF7	3.30658e-12	6.29198e-11	12.6293
Cluster 2	HLA-DRB5	4.2428e-12	7.99442e-11	204.161
Cluster 2	TNFSF18	4.2428e-12	7.99442e-11	405.885
Cluster 2	MYOZ2	4.39854e-12	8.26358e-11	721.471
Cluster 2	SLC7A7	4.42218e-12	8.2918e-11	54.3691
Cluster 2	TNFSF12	4.42218e-12	8.2918e-11	35.0688
Cluster 2	SSH2	4.45133e-12	8.33833e-11	5.0187
Cluster 2	IL17RA	4.68257e-12	8.70371e-11	19.4884
Cluster 2	ITGA9	4.67809e-12	8.70371e-11	170.938
Cluster 2	NCF1	4.67503e-12	8.70371e-11	279.293
Cluster 2	CD58	5.26526e-12	9.72103e-11	46.2135
Cluster 2	SLC9A1	5.47677e-12	1.00825e-10	7.57933
Cluster 2	SRGAP2D	5.52915e-12	1.01692e-10	4.59964
Cluster 2	TMEM106A	6.05093e-12	1.10549e-10	6.63124
Cluster 2	RHOG	6.31391e-12	1.14917e-10	6.75722
Cluster 2	ZCCHC6	6.42998e-12	1.16919e-10	4.50347
Cluster 2	AANAT	6.66114e-12	1.2078e-10	26.9598
Cluster 2	TYMP	6.67667e-12	1.20947e-10	39.8518
Cluster 2	LRCH1	7.01432e-12	1.26825e-10	33.6587
Cluster 2	PLA2G4A	7.22432e-12	1.30377e-10	18.0581
Cluster 2	DOCK11	7.43773e-12	1.33977e-10	15.1135
Cluster 2	IL16	7.7401e-12	1.39293e-10	15.7661
Cluster 2	NBL1	8.09851e-12	1.45335e-10	14.0023
Cluster 2	AMPD3	8.16575e-12	1.46269e-10	13.051
Cluster 2	C2	8.235e-12	1.47372e-10	35.6822
Cluster 2	TMBIM1	9.16705e-12	1.63595e-10	7.00208
Cluster 2	BTBD19	1.03827e-11	1.84264e-10	11.9185
Cluster 2	MYO15B	1.05784e-11	1.87392e-10	8.24863
Cluster 2	ELL2	1.16879e-11	2.05532e-10	2.87506
Cluster 2	SNORA61	1.26476e-11	2.21799e-10	7.35713
Cluster 2	CECR1	1.29768e-11	2.27366e-10	8.02802
Cluster 2	EIF4A3	1.32253e-11	2.31299e-10	2.36676
Cluster 2	RIN3	1.37741e-11	2.4046e-10	6.45682
Cluster 2	PTAFR	1.45651e-11	2.53119e-10	6.23248
Cluster 2	HTRA1	1.65485e-11	2.86811e-10	2.72928
Cluster 2	OSBPL3	1.94003e-11	3.32937e-10	5.84198
Cluster 2	LAIR1	2.00637e-11	3.43404e-10	3.44123
Cluster 2	ARHGAP9	2.09655e-11	3.54736e-10	Inf
Cluster 2	EPHA2	2.09655e-11	3.54736e-10	Inf
Cluster 2	GNA15	2.09655e-11	3.54736e-10	Inf
Cluster 2	NCF2	2.09655e-11	3.54736e-10	Inf
Cluster 2	SLFN11	2.09655e-11	3.54736e-10	Inf
Cluster 2	NAGA	2.14349e-11	3.62359e-10	4.17052
Cluster 2	EFHD2	2.15011e-11	3.63159e-10	5.57544
Cluster 2	DPP7	2.18107e-11	3.67742e-10	3.52392
Cluster 2	CAP1	2.20984e-11	3.72268e-10	2.19553
Cluster 2	PLEKHG5	2.33422e-11	3.92189e-10	11.0956
Cluster 2	TNFRSF10B	2.40342e-11	4.0241e-10	3.79118
Cluster 2	C1orf162	2.5037e-11	4.18472e-10	10.1417
Cluster 2	PLD1	2.5544e-11	4.26576e-10	10.8295
Cluster 2	SOD2	2.90493e-11	4.81767e-10	3.9732
Cluster 2	ERF	2.98915e-11	4.94882e-10	4.71058
Cluster 2	EMB	3.22843e-11	5.32663e-10	771.355
Cluster 2	MS4A4A	3.22843e-11	5.32663e-10	959.323
Cluster 2	SLC43A3	3.22843e-11	5.32663e-10	852.082
Cluster 2	GCH1	3.34584e-11	5.5109e-10	226.265
Cluster 2	PCED1B	3.34584e-11	5.5109e-10	358.591
Cluster 2	C1orf54	3.46743e-11	5.69168e-10	249.252
Cluster 2	GLT25D1	3.51496e-11	5.76478e-10	4.24298
Cluster 2	FAM177B	3.59334e-11	5.88831e-10	173.969
Cluster 2	RBM47	3.81614e-11	6.24277e-10	103.679
Cluster 2	CSF2RB	3.85873e-11	6.30172e-10	46.1989
Cluster 2	MAMDC2	3.91104e-11	6.38172e-10	63.8054
Cluster 2	HSPB1	4.22339e-11	6.86809e-10	5.1299
Cluster 2	KIAA1598	4.41239e-11	7.1573e-10	2.99566
Cluster 2	TFEC	4.43799e-11	7.18155e-10	44.2761
Cluster 2	SH3RF3-AS1	4.8782e-11	7.84016e-10	27.6398
Cluster 2	VRK2	5.24021e-11	8.36608e-10	19.1494
Cluster 2	SLC30A1	5.43663e-11	8.64256e-10	17.3744
Cluster 2	RNF213	5.45184e-11	8.65367e-10	2.36989
Cluster 2	DDX3X	5.54131e-11	8.7812e-10	1.7924
Cluster 2	SNHG12	5.81974e-11	9.19213e-10	3.48363
Cluster 2	FMN1	5.97968e-11	9.42155e-10	8.89559
Cluster 2	ATP6V1B2	6.12348e-11	9.62447e-10	2.13821
Cluster 2	CYB5D1	6.59497e-11	1.03486e-09	6.5579
Cluster 2	CCNL1	7.88896e-11	1.22393e-09	2.28107
Cluster 2	MBNL1	9.01284e-11	1.39268e-09	2.90836
Cluster 2	PDPN	9.13045e-11	1.40972e-09	34.7198
Cluster 2	FAM53B	9.46844e-11	1.4584e-09	5.54693
Cluster 2	INTS6	9.5464e-11	1.46923e-09	3.65282
Cluster 2	MAFF	9.61277e-11	1.47826e-09	10.7109
Cluster 2	NUDT3	9.97569e-11	1.5304e-09	4.30905

## Sheet: Cluster3 Markers
Cluster assignment	Gene name	p-value	adjusted-pvalue	logfold change
Cluster 3	CLCA4	1.95899e-56	1.25623e-52	Inf
Cluster 3	GJB1	1.95899e-56	1.25623e-52	Inf
Cluster 3	TMEM125	1.95899e-56	1.25623e-52	Inf
Cluster 3	BOK	1.64797e-47	4.5291e-44	4365.12
Cluster 3	COBL	1.64797e-47	4.5291e-44	1269.21
Cluster 3	MAL	1.64797e-47	4.5291e-44	5393.86
Cluster 3	NIPAL4	1.64797e-47	4.5291e-44	815.901
Cluster 3	CD22	2.31787e-47	5.57389e-44	1123.49
Cluster 3	HMSD	2.59256e-45	4.98757e-42	Inf
Cluster 3	TRPV6	2.59256e-45	4.98757e-42	Inf
Cluster 3	ASPA	3.94383e-41	5.05809e-38	284.264
Cluster 3	ERMN	3.94383e-41	5.05809e-38	3723.44
Cluster 3	KLK6	3.94383e-41	5.05809e-38	1894.68
Cluster 3	PPAP2C	3.94383e-41	5.05809e-38	413.116
Cluster 3	ST18	3.94383e-41	5.05809e-38	1124.67
Cluster 3	FOLH1B	9.50707e-41	1.14311e-37	176.206
Cluster 3	NINJ2	4.08164e-40	4.61897e-37	105.078
Cluster 3	GPIHBP1	1.14884e-36	1.16324e-33	1636.17
Cluster 3	KCNK1	1.14884e-36	1.16324e-33	2474.56
Cluster 3	CNTN2	2.41551e-36	1.85878e-33	1086.84
Cluster 3	DOCK5	2.41551e-36	1.85878e-33	348.007
Cluster 3	GPD1	2.41551e-36	1.85878e-33	543.619
Cluster 3	MOBP	2.41551e-36	1.85878e-33	198.558
Cluster 3	SLCO3A1	2.41551e-36	1.85878e-33	237.452
Cluster 3	SPOCK3	2.41551e-36	1.85878e-33	598.819
Cluster 3	LDLRAP1	3.05039e-36	2.25706e-33	139.12
Cluster 3	CES4A	4.04724e-36	2.88373e-33	174.545
Cluster 3	ABCA8	6.77004e-36	4.4911e-33	99.3645
Cluster 3	CHN2	6.77004e-36	4.4911e-33	157.186
Cluster 3	CYB5R2	2.89517e-34	1.46572e-31	Inf
Cluster 3	GJC2	2.89517e-34	1.46572e-31	Inf
Cluster 3	GREM1	2.89517e-34	1.46572e-31	Inf
Cluster 3	PACSIN3	2.89517e-34	1.46572e-31	Inf
Cluster 3	PTPRH	2.89517e-34	1.46572e-31	Inf
Cluster 3	RBP7	2.89517e-34	1.46572e-31	Inf
Cluster 3	TP53TG5	2.89517e-34	1.46572e-31	Inf
Cluster 3	TSPAN8	2.89517e-34	1.46572e-31	Inf
Cluster 3	ZFP57	2.89517e-34	1.46572e-31	Inf
Cluster 3	CDK18	1.28354e-32	6.02262e-30	158.679
Cluster 3	COL4A5	1.28354e-32	6.02262e-30	1551.87
Cluster 3	SYNJ2	1.28354e-32	6.02262e-30	368.139
Cluster 3	CNDP1	1.61654e-32	7.06796e-30	153.532
Cluster 3	GPR37	1.61654e-32	7.06796e-30	176.233
Cluster 3	RASGRF1	1.61654e-32	7.06796e-30	230.743
Cluster 3	CA2	2.03518e-32	8.70064e-30	139.75
Cluster 3	TMEM151A	2.5613e-32	1.07118e-29	149.783
Cluster 3	NKAIN2	5.09412e-32	2.08512e-29	84.6747
Cluster 3	PIEZO2	8.04155e-32	3.22299e-29	59.6681
Cluster 3	GPR62	1.17009e-30	4.59392e-28	177.379
Cluster 3	SLC22A15	1.53561e-30	5.9084e-28	150.906
Cluster 3	ME1	2.64051e-30	9.76888e-28	65.5774
Cluster 3	RCAN2	2.64051e-30	9.76888e-28	97.8464
Cluster 3	PIR	4.53051e-30	1.61404e-27	51.5459
Cluster 3	PPP2R2C	4.53051e-30	1.61404e-27	72.5029
Cluster 3	PHLDA3	5.92953e-30	2.037e-27	57.725
Cluster 3	SLC45A3	5.92953e-30	2.037e-27	31.9745
Cluster 3	EDIL3	1.23118e-29	4.15535e-27	83.2768
Cluster 3	FGF1	2.83014e-29	9.22817e-27	83.6046
Cluster 3	PDE1A	2.83014e-29	9.22817e-27	129.952
Cluster 3	PRR18	2.71616e-28	8.70891e-26	45.7653
Cluster 3	ENPP2	3.39854e-27	1.00586e-24	115.826
Cluster 3	LRP2	3.39854e-27	1.00586e-24	703.682
Cluster 3	MAG	3.39854e-27	1.00586e-24	592.989
Cluster 3	SERPINI1	3.39854e-27	1.00586e-24	94.7051
Cluster 3	SLC5A11	3.39854e-27	1.00586e-24	371.729
Cluster 3	CBR1	4.11185e-27	1.19854e-24	66.8847
Cluster 3	DYNC1I1	9.08599e-27	2.53328e-24	140.922
Cluster 3	IP6K3	9.08599e-27	2.53328e-24	491.038
Cluster 3	SGK2	9.08599e-27	2.53328e-24	212.782
Cluster 3	FOLH1	1.06116e-26	2.91637e-24	104.072
Cluster 3	FLNC	1.28154e-26	3.42421e-24	119.502
Cluster 3	S1PR5	1.28154e-26	3.42421e-24	151.336
Cluster 3	FAM50B	4.42381e-26	1.16583e-23	1531.43
Cluster 3	PDE1C	4.65876e-26	1.21115e-23	53.4937
Cluster 3	RBM11	5.99925e-26	1.49888e-23	157.544
Cluster 3	SERTAD4-AS1	5.99925e-26	1.49888e-23	205.864
Cluster 3	SYT9	5.99925e-26	1.49888e-23	183.335
Cluster 3	CAPN9	8.12914e-26	1.93072e-23	220.019
Cluster 3	SGMS2	8.12914e-26	1.93072e-23	146.016
Cluster 3	TAS2R40	8.12914e-26	1.93072e-23	81.2975
Cluster 3	THNSL2	8.12914e-26	1.93072e-23	93.9257
Cluster 3	DMBT1	1.10063e-25	2.55106e-23	79.5458
Cluster 3	NMUR2	1.10063e-25	2.55106e-23	48.0835
Cluster 3	GRM3	3.68458e-25	8.3393e-23	108.653
Cluster 3	HHATL	3.68458e-25	8.3393e-23	164.984
Cluster 3	ZNF536	4.39135e-25	9.82335e-23	82.1828
Cluster 3	UNC5C	4.97494e-24	1.10009e-21	36.0167
Cluster 3	HARBI1	1.64045e-23	3.58624e-21	27.9334
Cluster 3	FAT1	2.30102e-23	4.97381e-21	24.0616
Cluster 3	ABCA6	2.80403e-23	4.99481e-21	Inf
Cluster 3	ADARB2-AS1	2.80403e-23	4.99481e-21	Inf
Cluster 3	AOC3	2.80403e-23	4.99481e-21	Inf
Cluster 3	ARSI	2.80403e-23	4.99481e-21	Inf
Cluster 3	BTBD16	2.80403e-23	4.99481e-21	Inf
Cluster 3	CPXM2	2.80403e-23	4.99481e-21	Inf
Cluster 3	EYA4	2.80403e-23	4.99481e-21	Inf
Cluster 3	GALNTL6	2.80403e-23	4.99481e-21	Inf
Cluster 3	GPR143	2.80403e-23	4.99481e-21	Inf
Cluster 3	HPN	2.80403e-23	4.99481e-21	Inf
Cluster 3	HSPB7	2.80403e-23	4.99481e-21	Inf
Cluster 3	KCNQ1DN	2.80403e-23	4.99481e-21	Inf
Cluster 3	LINC00486	2.80403e-23	4.99481e-21	Inf
Cluster 3	NECAB1	2.69398e-23	4.99481e-21	140.772
Cluster 3	NKX6-2	2.80403e-23	4.99481e-21	Inf
Cluster 3	OPALIN	2.80403e-23	4.99481e-21	Inf
Cluster 3	OPN4	2.80403e-23	4.99481e-21	Inf
Cluster 3	OXGR1	2.80403e-23	4.99481e-21	Inf
Cluster 3	SLC26A9	2.80403e-23	4.99481e-21	Inf
Cluster 3	C3orf14	5.8785e-23	1.0281e-20	53.8401
Cluster 3	LLGL2	5.8785e-23	1.0281e-20	51.6637
Cluster 3	DOCK9	6.04719e-23	1.04807e-20	66.7676
Cluster 3	SH3GL3	7.96952e-23	1.36891e-20	42.2462
Cluster 3	AK5	2.55009e-22	4.34148e-20	37.5007
Cluster 3	FA2H	2.9884e-22	4.9992e-20	37.0396
Cluster 3	PPP1R16B	2.9884e-22	4.9992e-20	35.595
Cluster 3	TMEM144	5.83967e-22	9.68479e-20	93.7713
Cluster 3	TPPP3	1.24469e-21	2.04661e-19	47.1394
Cluster 3	PCSK6	2.63704e-21	4.29927e-19	43.9733
Cluster 3	LPAR1	3.06206e-21	4.95024e-19	43.6431
Cluster 3	CDKL2	3.691e-21	5.91728e-19	703.949
Cluster 3	RTP4	6.01546e-21	9.56408e-19	77.4992
Cluster 3	FAM131C	7.67198e-21	1.20978e-18	71.6296
Cluster 3	C21orf91	1.11466e-20	1.7434e-18	90.519
Cluster 3	DFNB31	1.16244e-20	1.80347e-18	29.3226
Cluster 3	EFHD1	1.48157e-20	2.2802e-18	75.0076
Cluster 3	PI16	1.58535e-20	2.42056e-18	10.8375
Cluster 3	SOX10	1.70752e-20	2.58656e-18	66.8398
Cluster 3	CCDC152	2.61041e-20	3.89295e-18	72.3391
Cluster 3	HAPLN2	2.61041e-20	3.89295e-18	45.5545
Cluster 3	CPOX	4.19853e-19	6.21319e-17	24.2537
Cluster 3	LGI3	9.4794e-19	1.3921e-16	43.1719
Cluster 3	PLS3	1.22772e-18	1.78931e-16	33.829
Cluster 3	APOD	1.43757e-18	2.04859e-16	57.5992
Cluster 3	CARNS1	1.43757e-18	2.04859e-16	194.154
Cluster 3	RAPGEF5	1.43757e-18	2.04859e-16	66.4804
Cluster 3	CNKSR3	1.54822e-18	2.19006e-16	34.9062
Cluster 3	RASGRP3	2.38472e-18	3.34871e-16	78.275
Cluster 3	ADAMTS18	7.16411e-18	9.91734e-16	393.277
Cluster 3	LOC283692	7.16556e-18	9.91734e-16	171.939
Cluster 3	HOXD-AS1	8.79136e-18	1.20806e-15	64.7053
Cluster 3	DAAM2	1.08988e-17	1.48703e-15	55.5525
Cluster 3	MYH11	1.10078e-17	1.49132e-15	16.5789
Cluster 3	MEGF10	2.78201e-17	3.74268e-15	48.6107
Cluster 3	KIRREL3	5.05762e-17	6.75684e-15	32.7286
Cluster 3	TESK2	5.9185e-17	7.85242e-15	20.0868
Cluster 3	MYLK	6.67858e-17	8.80017e-15	80.6373
Cluster 3	PRIMA1	1.42288e-16	1.86213e-14	16.8147
Cluster 3	C10orf90	1.86061e-16	2.41854e-14	29.9625
Cluster 3	NIPSNAP3A	5.05058e-16	6.521e-14	13.5464
Cluster 3	ART3	6.36054e-16	8.1576e-14	129.823
Cluster 3	ASPRV1	8.33249e-16	1.04772e-13	104.307
Cluster 3	TMEM191B	8.33249e-16	1.04772e-13	91.3695
Cluster 3	TPBG	8.33249e-16	1.04772e-13	224.865
Cluster 3	OTUD7A	9.27057e-16	1.1581e-13	34.8993
Cluster 3	EMILIN2	1.09041e-15	1.31108e-13	65.783
Cluster 3	FAM225A	1.09041e-15	1.31108e-13	54.0641
Cluster 3	HSD11B1	1.09041e-15	1.31108e-13	32.1552
Cluster 3	LAMB3	1.09041e-15	1.31108e-13	64.8084
Cluster 3	MICAL2	1.09041e-15	1.31108e-13	61.1635
Cluster 3	SLC25A48	1.09041e-15	1.31108e-13	27.6371
Cluster 3	CDKN1C	1.15808e-15	1.3838e-13	16.4733
Cluster 3	NT5DC1	1.25422e-15	1.48942e-13	35.0607
Cluster 3	MYO1D	1.61819e-15	1.90986e-13	566.988
Cluster 3	CPEB1	2.38117e-15	2.79323e-13	27.5314
Cluster 3	KCNJ2	2.96657e-15	3.45884e-13	19.9425
Cluster 3	KEL	3.88054e-15	4.49722e-13	44.6981
Cluster 3	SRCIN1	6.99878e-15	8.06243e-13	66.6483
Cluster 3	DUOXA1	7.74699e-15	8.76686e-13	8.66664
Cluster 3	SSH3	7.74699e-15	8.76686e-13	20.3055
Cluster 3	VLDLR	7.74699e-15	8.76686e-13	24.2557
Cluster 3	PRR5L	8.44466e-15	9.50049e-13	34.1183
Cluster 3	PPP2R2B-IT1	9.19785e-15	1.02877e-12	24.8701
Cluster 3	APLN	1.29475e-14	1.43151e-12	18.3962
Cluster 3	LOC100499489	1.29475e-14	1.43151e-12	13.3851
Cluster 3	PPM1H	1.33137e-14	1.46359e-12	13.9713
Cluster 3	MAP7	1.40503e-14	1.53579e-12	28.7311
Cluster 3	SYTL2	1.56997e-14	1.70638e-12	18.138
Cluster 3	USH1C	1.59235e-14	1.72099e-12	27.7389
Cluster 3	ARHGEF37	2.9077e-14	3.12505e-12	20.7291
Cluster 3	ATP10B	4.41388e-14	4.71746e-12	35.5506
Cluster 3	SNCA	5.82934e-14	6.19584e-12	17.6078
Cluster 3	ELOVL2	6.31669e-14	6.67695e-12	29.2051
Cluster 3	MYRF	7.22976e-14	7.60034e-12	39.7719
Cluster 3	MPP2	9.02031e-14	9.43112e-12	32.6666
Cluster 3	PLA2G4C	9.53323e-14	9.91353e-12	15.791
Cluster 3	EML2	1.28533e-13	1.32942e-11	26.9779
Cluster 3	CA14	1.62564e-13	1.66352e-11	26.3149
Cluster 3	SEMA3C	1.62564e-13	1.66352e-11	23.8891
Cluster 3	RGN	1.7594e-13	1.79086e-11	42.6997
Cluster 3	SVIP	2.28018e-13	2.30875e-11	20.8328
Cluster 3	LOC100506384	2.77887e-13	2.78437e-11	30.9731
Cluster 3	STPG1	2.77887e-13	2.78437e-11	40.4403
Cluster 3	SLC31A2	4.38707e-13	4.37297e-11	22.4463
Cluster 3	TGFA	4.52049e-13	4.48274e-11	28.8088
Cluster 3	FCHO1	4.6229e-13	4.56079e-11	15.8598
Cluster 3	CAPN3	4.78356e-13	4.67137e-11	36.4505
Cluster 3	PPP1R14A	4.78356e-13	4.67137e-11	37.9975
Cluster 3	KLHL26	5.90411e-13	5.73653e-11	17.1954
Cluster 3	LOC100133286	6.85612e-13	6.62804e-11	8.96004
Cluster 3	DPYD	6.96075e-13	6.69555e-11	27.4159
Cluster 3	CDC42EP2	7.04619e-13	6.74401e-11	29.5424
Cluster 3	MFAP3L	7.50055e-13	7.14335e-11	16.3512
Cluster 3	ICOSLG	9.40405e-13	8.91208e-11	12.2101
Cluster 3	TMCC2	9.83678e-13	9.27647e-11	15.0124
Cluster 3	2004-09-01	1.06169e-12	9.96331e-11	21.3007
Cluster 3	LOC100289137	1.09004e-12	1.01797e-10	59.2046
Cluster 3	THBS2	1.58362e-12	1.47177e-10	25.0181
Cluster 3	AATK-AS1	2.55857e-12	1.76422e-10	Inf
Cluster 3	ACTL7A	2.55857e-12	1.76422e-10	Inf
Cluster 3	ACTR3BP5	2.55857e-12	1.76422e-10	Inf
Cluster 3	ADAMTS12	2.55857e-12	1.76422e-10	Inf
Cluster 3	ADAMTS14	2.55857e-12	1.76422e-10	Inf
Cluster 3	ADAMTS3	2.55857e-12	1.76422e-10	Inf
Cluster 3	ADIG	2.55857e-12	1.76422e-10	Inf
Cluster 3	ALDH1A2	2.55857e-12	1.76422e-10	Inf
Cluster 3	ANKRD1	2.55857e-12	1.76422e-10	Inf
Cluster 3	AOX1	2.55857e-12	1.76422e-10	Inf
Cluster 3	C15orf48	2.55857e-12	1.76422e-10	Inf
Cluster 3	CES1P1	2.55857e-12	1.76422e-10	Inf
Cluster 3	CES5A	2.55857e-12	1.76422e-10	Inf
Cluster 3	CLUL1	2.55857e-12	1.76422e-10	Inf
Cluster 3	CPA2	2.55857e-12	1.76422e-10	Inf
Cluster 3	CRHBP	2.55857e-12	1.76422e-10	Inf
Cluster 3	CSNK1A1P1	2.55857e-12	1.76422e-10	Inf
Cluster 3	CYP39A1	2.55857e-12	1.76422e-10	Inf
Cluster 3	DEPDC1	2.55857e-12	1.76422e-10	Inf
Cluster 3	FAM178B	2.55857e-12	1.76422e-10	Inf
Cluster 3	FGD5	2.55857e-12	1.76422e-10	Inf
Cluster 3	G0S2	2.55857e-12	1.76422e-10	Inf
Cluster 3	GUSBP10	2.55857e-12	1.76422e-10	Inf
Cluster 3	GYS2	2.55857e-12	1.76422e-10	Inf
Cluster 3	HRASLS5	2.55857e-12	1.76422e-10	Inf
Cluster 3	IL12A	2.55857e-12	1.76422e-10	Inf
Cluster 3	KCNK12	2.55857e-12	1.76422e-10	Inf
Cluster 3	KRT23	2.55857e-12	1.76422e-10	Inf
Cluster 3	LCTL	2.55857e-12	1.76422e-10	Inf
Cluster 3	LGALS2	2.55857e-12	1.76422e-10	Inf
Cluster 3	LGALS8-AS1	2.55857e-12	1.76422e-10	Inf
Cluster 3	LINC00277	2.55857e-12	1.76422e-10	Inf
Cluster 3	LOC100289656	2.55857e-12	1.76422e-10	Inf
Cluster 3	LOC100505806	2.55857e-12	1.76422e-10	Inf
Cluster 3	LOC100507194	2.55857e-12	1.76422e-10	Inf
Cluster 3	LOC389033	2.55857e-12	1.76422e-10	Inf
Cluster 3	LOC79015	2.55857e-12	1.76422e-10	Inf
Cluster 3	MAGEC2	2.55857e-12	1.76422e-10	Inf
Cluster 3	MAGEC3	2.55857e-12	1.76422e-10	Inf
Cluster 3	MIA2	2.55857e-12	1.76422e-10	Inf
Cluster 3	MIR1914	2.55857e-12	1.76422e-10	Inf
Cluster 3	MPPED1	2.55857e-12	1.76422e-10	Inf
Cluster 3	NPTX2	2.55857e-12	1.76422e-10	Inf
Cluster 3	OLFM3	2.55857e-12	1.76422e-10	Inf
Cluster 3	OR2L13	2.55857e-12	1.76422e-10	Inf
Cluster 3	OR3A2	2.55857e-12	1.76422e-10	Inf
Cluster 3	PIR-FIGF	2.55857e-12	1.76422e-10	Inf
Cluster 3	PLA2G4F	2.55857e-12	1.76422e-10	Inf
Cluster 3	PPEF1	2.55857e-12	1.76422e-10	Inf
Cluster 3	PRKCDBP	2.55857e-12	1.76422e-10	Inf
Cluster 3	PTH2	2.55857e-12	1.76422e-10	Inf
Cluster 3	PTPN20A	2.55857e-12	1.76422e-10	Inf
Cluster 3	PTPN20B	2.55857e-12	1.76422e-10	Inf
Cluster 3	RASD2	2.55857e-12	1.76422e-10	Inf
Cluster 3	S100A14	2.55857e-12	1.76422e-10	Inf
Cluster 3	SERTAD4	2.55857e-12	1.76422e-10	Inf
Cluster 3	SLC17A7	2.55857e-12	1.76422e-10	Inf
Cluster 3	SLC22A13	2.55857e-12	1.76422e-10	Inf
Cluster 3	SLC2A2	2.55857e-12	1.76422e-10	Inf
Cluster 3	SNAR-B1	2.55857e-12	1.76422e-10	Inf
Cluster 3	SNAR-B2	2.55857e-12	1.76422e-10	Inf
Cluster 3	SOX30	2.55857e-12	1.76422e-10	Inf
Cluster 3	SPOCD1	2.55857e-12	1.76422e-10	Inf
Cluster 3	TAS2R16	2.55857e-12	1.76422e-10	Inf
Cluster 3	TBATA	2.55857e-12	1.76422e-10	Inf
Cluster 3	TBC1D28	2.55857e-12	1.76422e-10	Inf
Cluster 3	THEG5	2.55857e-12	1.76422e-10	Inf
Cluster 3	TMEM171	2.55857e-12	1.76422e-10	Inf
Cluster 3	TMEM235	2.55857e-12	1.76422e-10	Inf
Cluster 3	WDR88	2.27619e-12	1.76422e-10	58.9953
Cluster 3	ZBED2	2.55857e-12	1.76422e-10	Inf
Cluster 3	ZNF33BP1	2.55857e-12	1.76422e-10	Inf
Cluster 3	PAQR4	2.87418e-12	1.97477e-10	20.0652
Cluster 3	GOLGA6L7P	3.15989e-12	2.16335e-10	79.7021
Cluster 3	C11orf88	3.87143e-12	2.61328e-10	73.4553
Cluster 3	HTATIP2	3.87143e-12	2.61328e-10	77.7088
Cluster 3	PPP1R36	3.87143e-12	2.61328e-10	57.8915
Cluster 3	SMIM6	3.87143e-12	2.61328e-10	77.4291
Cluster 3	IQGAP1	4.32623e-12	2.91007e-10	23.8579
Cluster 3	ADAMTSL3	4.73938e-12	3.08028e-10	49.1336
Cluster 3	AKAP2	4.73938e-12	3.08028e-10	67.7257
Cluster 3	ARHGEF28	4.73938e-12	3.08028e-10	47.5902
Cluster 3	C21orf37	4.73938e-12	3.08028e-10	55.6445
Cluster 3	HCG23	4.73938e-12	3.08028e-10	36.3488
Cluster 3	KIF6	4.73938e-12	3.08028e-10	38.9065
Cluster 3	LINC00323	4.73938e-12	3.08028e-10	55.7524
Cluster 3	LOC100127983	4.73938e-12	3.08028e-10	46.9768
Cluster 3	PCDH9-AS2	4.73938e-12	3.08028e-10	48.7992
Cluster 3	TMEM139	4.73938e-12	3.08028e-10	17.9552
Cluster 3	LINC00639	5.17219e-12	3.35025e-10	55.1047
Cluster 3	UNC5B	5.44462e-12	3.51489e-10	15.2752
Cluster 3	CTNNA3	5.52476e-12	3.55469e-10	20.3473
Cluster 3	RXRG	5.79725e-12	3.70523e-10	39.7542
Cluster 3	S100A1	5.79725e-12	3.70523e-10	37.6635
Cluster 3	CHST2	7.08554e-12	4.49214e-10	33.7535
Cluster 3	PSRC1	7.09851e-12	4.49214e-10	14.4091
Cluster 3	SLC25A24	7.08554e-12	4.49214e-10	7.54523
Cluster 3	TRIM62	7.34036e-12	4.62996e-10	10.2158
Cluster 3	SELM	7.59136e-12	4.77263e-10	11.9195
Cluster 3	FAHD2B	8.99124e-12	5.63431e-10	12.8018
Cluster 3	CPEB2	9.84837e-12	6.15139e-10	19.4315
Cluster 3	PTGDS	1.05619e-11	6.57573e-10	24.2735
Cluster 3	MYBL1	1.15995e-11	7.19845e-10	19.7917
Cluster 3	CHADL	1.25714e-11	7.77646e-10	15.2039
Cluster 3	CYP27A1	1.32677e-11	8.15478e-10	12.438
Cluster 3	TRIP4	1.3254e-11	8.15478e-10	15.7624
Cluster 3	ADARB2	1.33841e-11	8.20013e-10	19.966
Cluster 3	HHIP	1.41671e-11	8.6523e-10	95.2459
Cluster 3	PLD1	1.60287e-11	9.75825e-10	14.3825
Cluster 3	GPAT2	1.78316e-11	1.08216e-09	6.75827
Cluster 3	EPB41L4B	1.97297e-11	1.19358e-09	7.35481
Cluster 3	ZDHHC14	2.39643e-11	1.44522e-09	17.9947
Cluster 3	PLA2G16	2.43182e-11	1.46198e-09	13.2307
Cluster 3	MYOT	2.5675e-11	1.53874e-09	3.03506
Cluster 3	CEP85	2.84203e-11	1.69798e-09	13.1439
Cluster 3	LIPE	3.03547e-11	1.80794e-09	17.4719
Cluster 3	LARP6	3.40487e-11	2.02169e-09	17.4801
Cluster 3	RAB40B	3.54078e-11	2.09592e-09	14.0935
Cluster 3	BTBD8	5.00113e-11	2.95128e-09	9.94045
Cluster 3	ENDOD1	5.12586e-11	3.01564e-09	17.7489
Cluster 3	LOC344595	5.50344e-11	3.2279e-09	12.4769
Cluster 3	TMTC2	6.05463e-11	3.5404e-09	12.8353
Cluster 3	RNASE1	7.40879e-11	4.3191e-09	12.571
Cluster 3	OSBPL1A	9.44244e-11	5.48803e-09	14.3867
Cluster 3	FGF7	9.91822e-11	5.74719e-09	18.7214

## Sheet: Cluster4 Markers
Cluster assignment	Gene name	p-value	adjusted-pvalue	logfold change
Cluster 4	VIM	9.24686e-49	1.77891e-44	38.2581
Cluster 4	TIMP3	5.97825e-45	5.75048e-41	29.0646
Cluster 4	SPARCL1	7.96259e-44	5.10614e-40	10.1233
Cluster 4	MT2A	2.41926e-43	1.16354e-39	9.99437
Cluster 4	CLU	1.3085e-40	5.03457e-37	5.29907
Cluster 4	PON2	3.05459e-40	9.79402e-37	6.77649
Cluster 4	EDNRB	8.32827e-40	2.28885e-36	15.653
Cluster 4	NDRG2	8.69712e-39	2.09144e-35	2.25926
Cluster 4	ADCYAP1R1	1.74736e-38	3.73508e-35	5.99081
Cluster 4	MLC1	4.05376e-38	7.79862e-35	8.86728
Cluster 4	MT3	4.20433e-37	7.35299e-34	4.81402
Cluster 4	HEPN1	7.4578e-37	1.19561e-33	3.03062
Cluster 4	ATP1A2	5.19428e-36	7.68674e-33	5.02623
Cluster 4	ALDOC	7.19917e-36	9.89268e-33	6.68122
Cluster 4	LYPD1	1.03901e-35	1.33256e-32	88.9475
Cluster 4	PEA15	1.94437e-35	2.33786e-32	2.57978
Cluster 4	ADCY8	5.71885e-35	6.47172e-32	117.053
Cluster 4	GPM6B	1.39617e-34	1.49219e-31	2.08898
Cluster 4	ID3	1.82736e-34	1.85025e-31	12.7009
Cluster 4	C1orf61	2.68291e-34	2.4578e-31	2.13153
Cluster 4	S1PR1	2.61105e-34	2.4578e-31	101.446
Cluster 4	DDAH1	7.24988e-34	6.33969e-31	7.22565
Cluster 4	RGMA	7.61737e-34	6.37144e-31	12.1051
Cluster 4	NTRK2	8.91392e-34	7.14525e-31	4.80806
Cluster 4	NKAIN3	1.92948e-33	1.48478e-30	12.455
Cluster 4	HEPACAM	2.28895e-33	1.69365e-30	5.80642
Cluster 4	GPR98	6.30987e-33	4.4959e-30	10447.3
Cluster 4	PHGDH	8.38259e-33	5.75944e-30	5.48361
Cluster 4	HEY1	9.73852e-33	6.46033e-30	7.19033
Cluster 4	ID4	1.44593e-32	9.27229e-30	40.8687
Cluster 4	MASP1	2.13468e-32	1.28335e-29	7.61077
Cluster 4	LIX1	1.66176e-31	9.68758e-29	53.3349
Cluster 4	UG0898H09	2.55962e-30	1.44829e-27	9.14746
Cluster 4	KCNN3	4.21737e-30	2.31811e-27	18.1026
Cluster 4	SLC4A4	7.81821e-30	4.17796e-27	1957.22
Cluster 4	LRIG1	1.2092e-29	6.28717e-27	3.13375
Cluster 4	CPE	3.27502e-29	1.65802e-26	4.3131
Cluster 4	NFIA	9.54763e-29	4.70968e-26	2.29509
Cluster 4	GRAMD3	1.48256e-28	7.13038e-26	4.42526
Cluster 4	AHCYL1	2.19384e-28	1.02939e-25	2.5384
Cluster 4	SLC6A9	4.02186e-28	1.8422e-25	13.3482
Cluster 4	ATP1B2	6.80239e-28	3.04336e-25	4.90204
Cluster 4	PLP1	1.0179e-27	4.45052e-25	4.29898
Cluster 4	SPARC	1.63025e-27	6.96949e-25	4.10822
Cluster 4	NT5DC3	2.58549e-27	1.0813e-24	4.56412
Cluster 4	SEMA6A	2.7094e-27	1.10901e-24	7.78326
Cluster 4	TTYH1	3.444e-27	1.38033e-24	3.15963
Cluster 4	TRIL	4.27781e-27	1.67952e-24	41.6129
Cluster 4	CRYAB	5.12515e-27	1.97195e-24	7.12115
Cluster 4	TSPAN3	7.04329e-27	2.65684e-24	1.64657
Cluster 4	GFAP	7.24107e-27	2.67892e-24	4.29355
Cluster 4	DCLK2	8.64022e-27	3.13624e-24	5.45188
Cluster 4	ARHGEF26	1.10175e-26	3.9251e-24	12.7751
Cluster 4	ITGB8	1.5729e-26	5.50171e-24	2.16025
Cluster 4	SYBU	2.65917e-26	9.1352e-24	7.4867
Cluster 4	2007-09-01	4.59379e-26	1.55045e-23	1.90162
Cluster 4	SERPINE2	5.98915e-26	1.98654e-23	2.66757
Cluster 4	IL33	1.07537e-25	3.50642e-23	40.8247
Cluster 4	LIFR	2.22068e-25	7.12025e-23	7.01859
Cluster 4	NKAIN4	2.48913e-25	7.72353e-23	2.49021
Cluster 4	PMP2	2.47793e-25	7.72353e-23	1.93316
Cluster 4	STK17B	9.06919e-25	2.76941e-22	3.21786
Cluster 4	PTPRT	1.075e-24	3.23138e-22	16.2897
Cluster 4	KIF1B	1.40085e-24	4.1461e-22	2.1971
Cluster 4	ZFHX4	1.62341e-24	4.73199e-22	3.66311
Cluster 4	FADS2	2.06438e-24	5.92755e-22	3.74127
Cluster 4	PPAP2B	2.73915e-24	7.74938e-22	3.10043
Cluster 4	GPR75	3.23237e-24	9.01221e-22	8.13229
Cluster 4	SPOCK2	5.13989e-24	1.41259e-21	4.81731
Cluster 4	BBOX1	9.92203e-24	2.68845e-21	77.0176
Cluster 4	ATP13A4	1.30251e-23	3.48024e-21	3.273
Cluster 4	DTNA	1.52334e-23	4.01452e-21	2.94297
Cluster 4	GABBR1	1.68702e-23	4.3858e-21	2.59323
Cluster 4	MSI2	1.80698e-23	4.63503e-21	6.56181
Cluster 4	BAALC	2.19257e-23	5.55009e-21	4.22564
Cluster 4	SPON1	2.2405e-23	5.59775e-21	6.66803
Cluster 4	SLC1A3	5.54805e-23	1.36838e-20	1.91599
Cluster 4	ADD3	6.69254e-23	1.62976e-20	3.48437
Cluster 4	SORBS1	2.9034e-22	6.64948e-20	5.64168
Cluster 4	FHL1	2.97765e-22	6.73931e-20	2.05133
Cluster 4	PDLIM5	8.34344e-22	1.82399e-19	1.92362
Cluster 4	C1orf198	9.05237e-22	1.95674e-19	5.94995
Cluster 4	GRIA1	1.31337e-21	2.77656e-19	8.56556
Cluster 4	HRSP12	1.33705e-21	2.79589e-19	3.95121
Cluster 4	EFEMP1	1.77542e-21	3.63357e-19	22.4407
Cluster 4	ASPH	2.22211e-21	4.49989e-19	2.67453
Cluster 4	TSC22D4	3.79305e-21	7.60111e-19	2.4979
Cluster 4	ADHFE1	3.97527e-21	7.88414e-19	7.0386
Cluster 4	HMGN2	4.60186e-21	9.03373e-19	1.52777
Cluster 4	FAM213A	5.68411e-21	1.10455e-18	2.52174
Cluster 4	LOC100506990	5.93831e-21	1.14241e-18	2.45353
Cluster 4	SLC1A2	1.02318e-20	1.92979e-18	3.71235
Cluster 4	TNIK	1.36373e-20	2.54713e-18	10.4831
Cluster 4	TSPAN7	1.60228e-20	2.96392e-18	2.00195
Cluster 4	RFX4	1.63753e-20	3.00026e-18	5.29358
Cluster 4	PRSS35	2.0189e-20	3.66412e-18	Inf
Cluster 4	KLHL25	2.26879e-20	4.07916e-18	5.68792
Cluster 4	RASSF4	2.71459e-20	4.8355e-18	2.24848
Cluster 4	SALL2	4.04673e-20	7.14229e-18	4.69094
Cluster 4	CAMK2G	6.45502e-20	1.12892e-17	4.57658
Cluster 4	NMB	7.69849e-20	1.33427e-17	17.6592
Cluster 4	AHNAK	8.56123e-20	1.47054e-17	6159.98
Cluster 4	SOX9	2.06226e-19	3.51096e-17	4.2777
Cluster 4	HIF1A	2.08617e-19	3.52051e-17	1.94438
Cluster 4	MAGED4	2.18638e-19	3.65753e-17	3.12426
Cluster 4	WLS	2.25201e-19	3.73484e-17	5.64115
Cluster 4	RASL10A	2.47987e-19	4.07758e-17	19.7336
Cluster 4	TMEM100	2.72758e-19	4.44689e-17	2.956
Cluster 4	RND2	2.94304e-19	4.75784e-17	3.9816
Cluster 4	PHF17	3.43626e-19	5.5089e-17	5.04224
Cluster 4	SLITRK2	3.89592e-19	6.19419e-17	5.00777
Cluster 4	TNS1	4.36061e-19	6.87618e-17	3.86804
Cluster 4	CPNE5	5.06498e-19	7.92196e-17	6.31536
Cluster 4	PCDH9	5.36099e-19	8.31731e-17	4.12914
Cluster 4	COL22A1	6.23093e-19	9.58965e-17	58.0546
Cluster 4	MT1X	7.77033e-19	1.18639e-16	7.19697
Cluster 4	NUDT11	8.71994e-19	1.3209e-16	2.917
Cluster 4	FAM69A	1.14434e-18	1.71991e-16	2.99923
Cluster 4	SDC3	1.16551e-18	1.73814e-16	3.90224
Cluster 4	LIMCH1	1.27814e-18	1.89145e-16	5.57776
Cluster 4	MAGED4B	2.01753e-18	2.94039e-16	2.85315
Cluster 4	AGT	2.04305e-18	2.9552e-16	23.3965
Cluster 4	BBS2	2.58764e-18	3.715e-16	2.80122
Cluster 4	PRLHR	6.95726e-18	9.84145e-16	Inf
Cluster 4	NRXN1	9.03373e-18	1.26855e-15	2.3271
Cluster 4	HNMT	9.52675e-18	1.32808e-15	4.3052
Cluster 4	METTL7A	9.67575e-18	1.33915e-15	2.57181
Cluster 4	C3orf70	1.12477e-17	1.5456e-15	4.61961
Cluster 4	NFIB	1.19401e-17	1.6291e-15	1.88435
Cluster 4	RFTN2	1.2575e-17	1.70365e-15	2.12574
Cluster 4	CNN3	1.76715e-17	2.36087e-15	2.1167
Cluster 4	ARAP2	1.89758e-17	2.51763e-15	14.5241
Cluster 4	GOLM1	2.03714e-17	2.68428e-15	2.56002
Cluster 4	LAMB2	2.91308e-17	3.7612e-15	6.6708
Cluster 4	EEPD1	3.42416e-17	4.3916e-15	6.35719
Cluster 4	GNAO1	3.76845e-17	4.80115e-15	3.26922
Cluster 4	NREP	4.52019e-17	5.72102e-15	2.34667
Cluster 4	CSPG5	4.94314e-17	6.21543e-15	4.7969
Cluster 4	TFPI	5.05388e-17	6.31342e-15	72.568
Cluster 4	MAGED2	6.4085e-17	7.95398e-15	1.96152
Cluster 4	LRRN3	7.15553e-17	8.82423e-15	3.13521
Cluster 4	GDPD2	7.80684e-17	9.56611e-15	10.7982
Cluster 4	FLJ16779	9.7634e-17	1.18879e-14	10.3396
Cluster 4	RTN1	2.32368e-16	2.81151e-14	1.91228
Cluster 4	TRPS1	2.58117e-16	3.10353e-14	4.16184
Cluster 4	CSMD1	3.16024e-16	3.77619e-14	2.96105
Cluster 4	DOCK7	3.47992e-16	4.13251e-14	5.22885
Cluster 4	LOC399715	4.74035e-16	5.59477e-14	5.6088
Cluster 4	FIBIN	6.4965e-16	7.62071e-14	2.49916
Cluster 4	STOX1	7.49281e-16	8.73616e-14	44.9053
Cluster 4	SYTL4	7.64305e-16	8.85765e-14	17.347
Cluster 4	PLEC	8.51197e-16	9.80559e-14	3.54337
Cluster 4	PEG10	8.57496e-16	9.81935e-14	4.06976
Cluster 4	QKI	9.90607e-16	1.12765e-13	1.55249
Cluster 4	GPM6A	1.30216e-15	1.47358e-13	1.69126
Cluster 4	ITGA6	1.38959e-15	1.56333e-13	8.82228
Cluster 4	LHFP	2.22765e-15	2.4772e-13	18.1138
Cluster 4	ABAT	2.27896e-15	2.5197e-13	2.02077
Cluster 4	FLJ42709	2.45472e-15	2.68317e-13	4.95939
Cluster 4	SEMA4B	2.44863e-15	2.68317e-13	17.4212
Cluster 4	PEG3	2.71895e-15	2.9552e-13	3.9225
Cluster 4	RGS9	3.12563e-15	3.37814e-13	14.9896
Cluster 4	PDZRN4	3.84137e-15	4.12851e-13	14.2707
Cluster 4	SEMA5A	4.15316e-15	4.4388e-13	3.23005
Cluster 4	MYO10	4.20038e-15	4.46447e-13	2.49915
Cluster 4	SNX7	4.33519e-15	4.58244e-13	5.19616
Cluster 4	FBXO32	4.65624e-15	4.89491e-13	3.97076
Cluster 4	RGCC	4.87723e-15	5.09936e-13	2.62861
Cluster 4	RFX2	4.97195e-15	5.17029e-13	43.7921
Cluster 4	TSPYL2	5.08168e-15	5.25599e-13	3.35361
Cluster 4	PTPRF	5.23193e-15	5.38245e-13	2.9924
Cluster 4	FAM107A	7.51747e-15	7.65191e-13	32.1582
Cluster 4	PRICKLE2	8.85765e-15	8.9686e-13	5.36607
Cluster 4	LINC00461	1.02315e-14	1.03055e-12	2.95246
Cluster 4	HAPLN1	1.10139e-14	1.10357e-12	5.64953
Cluster 4	LPL	1.28931e-14	1.28517e-12	4.1842
Cluster 4	LRRC8A	1.3239e-14	1.31285e-12	3.39365
Cluster 4	KAL1	1.61821e-14	1.59646e-12	7.83491
Cluster 4	MAGED1	1.63023e-14	1.60012e-12	1.80148
Cluster 4	RASA4	1.67417e-14	1.6349e-12	2.19227
Cluster 4	PTPRG	1.95882e-14	1.90322e-12	8.36477
Cluster 4	PRRT2	2.22962e-14	2.14467e-12	6.82212
Cluster 4	PLEKHB1	2.38354e-14	2.28132e-12	2.61781
Cluster 4	PAPLN	2.40926e-14	2.29452e-12	6.52854
Cluster 4	ALDH6A1	2.43846e-14	2.31089e-12	2.56829
Cluster 4	ENKUR	3.78462e-14	3.56904e-12	13.9618
Cluster 4	TNC	5.0805e-14	4.76774e-12	72.539
Cluster 4	POU4F1-AS1	5.11532e-14	4.77712e-12	Inf
Cluster 4	PPP2R2B	5.37731e-14	4.99752e-12	3.91227
Cluster 4	EZR	6.23703e-14	5.74105e-12	2.88533
Cluster 4	PDE4DIP	6.90524e-14	6.29587e-12	2.10109
Cluster 4	PTPRD	6.88282e-14	6.29587e-12	2.85412
Cluster 4	PPP1R9A	7.15871e-14	6.49619e-12	2.49253
Cluster 4	MTHFD2	7.79151e-14	7.00435e-12	2.64525
Cluster 4	CDC42EP4	8.40061e-14	7.51679e-12	4.22554
Cluster 4	NADKD1	9.55901e-14	8.47448e-12	4.25043
Cluster 4	CBS	1.03411e-13	9.12582e-12	3.78085
Cluster 4	PACRG	1.05455e-13	9.26367e-12	8.69312
Cluster 4	SPTBN1	1.11066e-13	9.71224e-12	2.36446
Cluster 4	BAI3	1.20149e-13	1.04119e-11	3.00702
Cluster 4	MXI1	1.20149e-13	1.04119e-11	3.34029
Cluster 4	EYA1	1.45255e-13	1.2531e-11	2.90502
Cluster 4	PAX6	1.57719e-13	1.35455e-11	7.37259
Cluster 4	SRGAP3	1.98408e-13	1.69643e-11	3.37927
Cluster 4	RAMP1	2.50393e-13	2.11274e-11	2.27454
Cluster 4	PCDH11X	2.8099e-13	2.35029e-11	2.28884
Cluster 4	CALCRL	2.91748e-13	2.42972e-11	2.0348
Cluster 4	SOD1	3.08264e-13	2.5562e-11	1.5086
Cluster 4	TMEM255A	3.63952e-13	3.00503e-11	6.8176
Cluster 4	POLR3H	4.03735e-13	3.31925e-11	4.06499
Cluster 4	LAPTM4A	4.21263e-13	3.44862e-11	2.08154
Cluster 4	THRA	4.33107e-13	3.53056e-11	2.18445
Cluster 4	PLSCR4	4.37976e-13	3.55518e-11	23.442
Cluster 4	CTNND2	4.40539e-13	3.56097e-11	2.3798
Cluster 4	GLUD1	5.07995e-13	4.072e-11	2.60035
Cluster 4	ZNF471	5.63023e-13	4.49437e-11	1.68844
Cluster 4	SCHIP1	5.89493e-13	4.68622e-11	2.44393
Cluster 4	CNTNAP5	6.10431e-13	4.82928e-11	8.86977
Cluster 4	KIF1A	6.23699e-13	4.89744e-11	2.67299
Cluster 4	NBN	6.67138e-13	5.21724e-11	2.65408
Cluster 4	NOTCH2	6.78338e-13	5.28334e-11	2.04753
Cluster 4	PNMA2	6.98574e-13	5.41902e-11	2.40808
Cluster 4	VANGL2	7.45202e-13	5.75751e-11	3.59005
Cluster 4	NBPF10	7.6187e-13	5.86274e-11	2.38217
Cluster 4	NHSL1	7.92495e-13	6.06034e-11	2.63752
Cluster 4	ZHX1	7.93849e-13	6.06034e-11	2.63352
Cluster 4	IL17RD	8.78249e-13	6.67816e-11	2.50254
Cluster 4	KCNIP2	8.92619e-13	6.76071e-11	11.781
Cluster 4	DLG5	9.37603e-13	7.07357e-11	2.45758
Cluster 4	FEZ1	1.04238e-12	7.80287e-11	2.68916
Cluster 4	THBS3	1.07975e-12	8.05125e-11	3.5786
Cluster 4	STON2	1.10726e-12	8.22452e-11	4.27804
Cluster 4	HPR	1.20007e-12	8.87959e-11	23.2287
Cluster 4	LRP1B	1.24187e-12	9.15369e-11	2.23493
Cluster 4	DAPK1	1.2766e-12	9.37378e-11	6.00226
Cluster 4	APOE	1.36991e-12	9.98271e-11	2.45351
Cluster 4	IFI44L	1.47518e-12	1.0669e-10	11.1692
Cluster 4	FABP7	1.75298e-12	1.26306e-10	7.20397
Cluster 4	PGAM1	1.77691e-12	1.27553e-10	1.6262
Cluster 4	NTM	1.90581e-12	1.36297e-10	3.92622
Cluster 4	ZHX3	1.91335e-12	1.3633e-10	2.8961
Cluster 4	CACNB2	2.39194e-12	1.69802e-10	4.54508
Cluster 4	LOC729732	2.47861e-12	1.75307e-10	2.45688
Cluster 4	CDR1	2.60085e-12	1.83279e-10	1.7154
Cluster 4	MID1	2.75899e-12	1.93713e-10	13.669
Cluster 4	MAP1B	2.81832e-12	1.97159e-10	1.81947
Cluster 4	PSAT1	2.88064e-12	2.00789e-10	3.61146
Cluster 4	B3GAT2	2.90892e-12	2.02028e-10	11.1655
Cluster 4	LOC441204	3.77661e-12	2.5948e-10	2.12545
Cluster 4	NAV1	3.77454e-12	2.5948e-10	2.51044
Cluster 4	CSRP1	3.86553e-12	2.64644e-10	5.80616
Cluster 4	NOG	4.22375e-12	2.88143e-10	16.2251
Cluster 4	USP54	5.05345e-12	3.42318e-10	2.43789
Cluster 4	DCAKD	5.34878e-12	3.58536e-10	2.48032
Cluster 4	DARS	5.50329e-12	3.67612e-10	2.37071
Cluster 4	SLC39A14	5.60099e-12	3.72844e-10	5.03673
Cluster 4	PCDHGA5	6.71521e-12	4.45473e-10	2.47385
Cluster 4	CRISPLD1	6.75389e-12	4.465e-10	3.87014
Cluster 4	SCN3B	6.78419e-12	4.46967e-10	3.72476
Cluster 4	DCHS2	7.63694e-12	4.99726e-10	25.6063
Cluster 4	AASS	8.93627e-12	5.82766e-10	1.84964
Cluster 4	HAS2	9.02349e-12	5.86466e-10	4.64473
Cluster 4	PTN	9.89028e-12	6.40637e-10	1.97864
Cluster 4	KCNJ16	1.30442e-11	8.42098e-10	18.36
Cluster 4	AKAP6	1.3396e-11	8.61912e-10	2.4662
Cluster 4	ASB3	1.35707e-11	8.68129e-10	2.69277
Cluster 4	EMC2	1.35828e-11	8.68129e-10	2.55584
Cluster 4	RANBP3L	1.54205e-11	9.82316e-10	62.1602
Cluster 4	FAT3	1.70373e-11	1.08173e-09	7.94632
Cluster 4	PDGFRB	1.72596e-11	1.09224e-09	15.7131
Cluster 4	COL28A1	1.78881e-11	1.12461e-09	1312.37
Cluster 4	DDR1	1.97577e-11	1.2381e-09	1.83516
Cluster 4	CCBL1	2.041e-11	1.27045e-09	5.51775
Cluster 4	FAM69C	2.04719e-11	1.27045e-09	8.13426
Cluster 4	S100B	2.187e-11	1.35284e-09	1.95631
Cluster 4	WASL	2.73847e-11	1.68316e-09	2.11958
Cluster 4	KLHDC8A	2.81909e-11	1.72719e-09	32.7048
Cluster 4	FOXO1	2.99757e-11	1.83071e-09	6.25145
Cluster 4	PLCB1	4.86459e-11	2.95221e-09	3.76948
Cluster 4	PMP22	5.67496e-11	3.42241e-09	5.60893
Cluster 4	PCDHGC5	5.85276e-11	3.50764e-09	5.14592
Cluster 4	NR2F1	6.04033e-11	3.60882e-09	4.89105
Cluster 4	SMOX	6.30257e-11	3.74225e-09	3.10515
Cluster 4	NEGR1	6.43647e-11	3.80999e-09	5.44891
Cluster 4	PCDHGC3	6.95971e-11	4.10708e-09	1.79778
Cluster 4	AKR1C3	7.0051e-11	4.12123e-09	5.8278
Cluster 4	TANC2	8.10834e-11	4.74128e-09	2.32682
Cluster 4	AQP7P3	9.50769e-11	5.52595e-09	8.09243
Cluster 4	C8orf46	9.5637e-11	5.54176e-09	4.18829
Cluster 4	CACHD1	9.7755e-11	5.64748e-09	5.81824
