# Supplementary material for: scAIDE: clustering of large-scale single-cell RNA-seq data reveals putative and rare cell types
Source: NAR Genom Bioinform. 2020 Oct 9;2(4):lqaa082. doi: 10.1093/nargab/lqaa082 (PMC7671411; doi:10.1093/nargab/lqaa082)
Supplement: lqaa082_Supplemental_Files [file lqaa082_supplemental_files.zip › Supplementary_Table_S8._1m_Neural_cell_type_assignment_.xlsx]

## Sheet: Supplementary Table S8. 1m Neur
Cluster	Assigned Cell type	Enrichment p-value
41	Astrocytes	3.76e-23
21	Astrocytes	9.04e-15
7	Astrocytes	2.71e-12
31	Astrocytes	4.14e-11
24	Astrocytes	5.2e-11
32	Astrocytes	5.6e-11
1	Astrocytes	6.74e-09
25	Astrocytes	4e-07
53	Bergmann glia	8.87e-08
22	Cajal-Retzius cells	4.9e-39
44	Cajal-Retzius cells	2.77e-27
47	Cajal-Retzius cells	5.27e-23
13	Dopaminergic neurons	0.00242
51	Dopaminergic neurons	0.0454
46	GABAergic neurons	1.35e-06
63	Gamma delta T cells	4.4e-16
48	Gamma delta T cells	1.86e-13
50	Gamma delta T cells	5.21e-13
11	Gamma delta T cells	2.44e-10
55	Gamma delta T cells	8.47e-09
40	Gamma delta T cells	2.84e-08
12	Gamma delta T cells	1.67e-06
62	Gamma delta T cells	1.69e-06
14	Gamma delta T cells	3.64e-06
9	Gamma delta T cells	7.46e-06
45	Gamma delta T cells	1.13e-05
42	Gamma delta T cells	1.21e-05
28	Gamma delta T cells	0.000186
19	Immature neurons	6.47e-09
60	Immature neurons	3.69e-07
2	Immature neurons	1.07e-06
29	Immature neurons	3.44e-06
35	Immature neurons	3.13e-05
52	Immature neurons	3.75e-05
26	Interneurons	4.71e-15
64	Macrophages	4.35e-50
23	Macrophages	3.37e-27
17	Mast cells	6.79e-06
58	Mast cells	0.00114
36	Mast cells	0.0314
4	Meningeal cells	6.07e-05
27	Microglia	5.68e-29
20	Microglia	0.0041
3	Microglia	0.0152
37	Microglia	0.0342
8	Motor neurons	0.0533
34	Neural stem/precursor cells	3.37e-11
16	Neural stem/precursor cells	8.69e-11
59	Neural stem/precursor cells	1.44e-10
30	Neural stem/precursor cells	8.43e-10
33	Neural stem/precursor cells	4.87e-08
39	Neural stem/precursor cells	5.96e-07
15	Neural stem/precursor cells	2.03e-05
5	Neurons	1.84e-26
6	Neurons	9.11e-26
61	Neurons	3.07e-14
57	Neurons	1.89e-13
56	Neurons	2.27e-11
49	Neurons	8.95e-08
43	Neutrophils	0.0361
54	Oligodendrocyte progenitor cells	8.36e-22
10	Oligodendrocyte progenitor cells	4.89e-18
38	Pyramidal cells	5.82e-05
18	Megakaryocytes	0.123
